# Supplementary material for: Digits-In-Noise Hearing Test Using Text-to-Speech and Automatic Speech Recognition: Proof-of-Concept Study
Source: Trends Hear. 2025 Oct 1;29:23312165251367625. doi: 10.1177/23312165251367625 (PMC12489207; doi:10.1177/23312165251367625)
Supplement: sj-json-1-tia-10.1177_23312165251367625 - Supplemental material for Digits-In-Noise Hearing Test Using Text-to-Speech and Automatic Speech Recognition: Proof-of-Concept Study [file sj-json-1-tia-10.1177_23312165251367625.json]

{
    "ate": "eight",
    "for": "four",
    "too": "two",
    "through": "two",
    "to": "two",
    "tree": "three",
    "sixth": "six",
    "seventy": "seven",
    "fifth": "five",
    "fourth": "four",
    "fly": "five",
    "tool": "two",
    "tune": "two",
    "tape": "eight",
    "won": "one",
    "tape": "eight",
    "won": "one",
    "fire": "five",
    "i": "one",
    "it": "eight",
    "seventh": "seven",
    "eighth": "eight",
    "ninth": "nine",
    "third": "three",
    "bore": "four",
    "bride": "five",
    "bribe": "five",
    "or": "four",
    "ford": "four",
    "aid": "eight",
    "o": "zero",
    "oh": "zero",
    "sex": "six",
    "age": "eight",
    "due": "two",
    "du": "two",
    "wait": "eight",
    "want": "one",
    "fay": "five",
    "fhi": "five",
    "run": "one",
    "sikh": "six",
    "seek": "six",
    "sick": "six",
    "sik": "six",
    "age": "eight",
    "fore": "four",
    "full": "four",
    "free": "three",
    "wom": "one",
    "h": "eight",
    "chu": "two",
    "fife": "five",
    "a": "eight",
    "set": "six",
    "ward": "one",
    "hit": "eight",
    "hate": "eight",
    "height": "eight",
    "ave": "eight",
    "true": "two",
    "fort": "four",
    "do": "two",
}
