# Supplementary material for: Digits-In-Noise Hearing Test Using Text-to-Speech and Automatic Speech Recognition: Proof-of-Concept Study
Source: Trends Hear. 2025 Oct 1;29:23312165251367625. doi: 10.1177/23312165251367625 (PMC12489207; doi:10.1177/23312165251367625)
Supplement: sj-csv-2-tia-10.1177_23312165251367625 - Supplemental material for Digits-In-Noise Hearing Test Using Text-to-Speech and Automatic Speech Recognition: Proof-of-Concept Study [file sj-csv-2-tia-10.1177_23312165251367625.csv]

Participant_id	presented_stimuli	received_stimuli	Error Count
110	one nine three	one moment four	2
112	two nine six	two nine sixths	1
112	two four eight	two four eights	1
112	four three seven	four pon two zaran	2
112	two one three	two run three	1
112	three eight seven	three eight loewen	1
112	two seven eight	two seven eights	1
112	four three five	bore three bribe	2
112	eight four two	eight or two	1
112	seven eight four	devon eight four	1
112	eight seven six	eight seven sixs	1
112	one four three	two four sermon	1
112	four seven six	four seven sixths	1
112	one eight six	one eight sixths	1
112	nine six one	nine six ones	1
112	two nine six	two nine sixths	1
112	eight three six	eight thirty six	1
113	five two nine	five thirty nine	1
114	one eight seven	then aged seven	2
114	six one three	sex one eight	2
114	one four six	ford ford six	2
114	one five three	one save three	1
114	four five nine	ford five nine	1
114	four six two	ford six two	1
114	six four nine	six ford nine	1
114	four eight one	four aid one	1
114	four nine two	ford nine du	2
115	eight four seven	age four seven	1
116	five one three	fie one three	1
116	two eight five	two wait five	1
116	five one two	fay want two	2
116	five one four	phi one four	1
117	seven six one	seven sikh one	1
117	two six seven	two seek seven	1
117	four six one	four sikh one	1
117	six eight seven	six aged seven	1
117	four six five	four seek five	1
117	five three six	four eight seek	3
117	two one seven	two run seven	1
117	nine six four	nine seek four	1
117	three two four	the cricket themselves	3
117	six seven four	sikh seven one	2
118	eight six three	eight seek three	1
118	eight six nine	eight sikh nine	1
118	two one six	two one sikh	1
118	six seven eight	seek seven eight	1
118	seven three eight	seven all eight	1
118	one six eight	one seek two	2
118	one six nine	one seek nine	1
118	five one eight	one a two	3
118	eight six two	eight sikh two	1
118	two nine one	toon nine one	1
118	five one six	five run six	1
118	four six three	four seek three	1
119	four nine two	fore eight two	2
120	six four nine	six full nine	1
121	two one three	chu one three	1
121	nine eight two	nine h two	1
121	nine seven one	nine seven wom	1
121	nine four one	nine four wom	1
121	eight one five	h one five	1
121	four eight two	four h ch	2
121	five eight two	five h two	1
121	six eight one	six eight wom	1
121	three four one	three four wom	1
121	eight five one	eight five wom	1
121	nine four three	eight s fine	3
122	eight three nine	free on one	2
122	one three four	one free four	1
122	three six four	free six four	1
122	four three seven	four free seven	1
122	nine three five	nine free five	1
122	four three eight	four free eight	1
122	three five eight	free five eight	1
122	five eight three	five eight free	1
122	six two three	six two free	1
122	eight three five	eight free fife	1
122	three one two	three one t you	1
122	six seven three	six saturn three	1
122	four nine two	fort nine two	1
122	three one five	three one file	1
124	six three eight	set three eight	1
124	eight one five	a one five	1
124	one five four	warn five three	2
124	eight one four	a four five	1
124	eight five two	eight v two	1
124	five two seven	five two of em	1
124	three two five	three two v	1
124	three one two	three ward two	1
126	seven six two	seven six true	1
126	three six eight	frisik said	2
126	eight two three	height two three	1
126	three five eight	three five height	1
126	four three two	fort three two	1
126	one eight three	one ave three	1
126	eight three four	height three four	1
127	two seven six	do seven six	1
127	three seven two	eight seven do	2
128	nine three two	from now	3
131	seven one eight	severn one eight	1
131	three four nine	three four none	1
131	eight one two	at one two	1
131	four seven three	four seven running	1
131	two three five	two three fawn	1
132	four seven nine	paul seven nine	1
132	nine eight five	nine eight v v	2
132	four two seven	paul two seven	1
133	one two five	forty five	1
133	three four two	three forty	1
133	nine five three	one sive three	2
135	eight five four	waun one bonn	3
136	seven eight five	seven eight vived	1
136	one eight five	one ed eight two	2
137	six nine two	six ninety	1
137	one four two	one forty	1
137	two four nine	t four nine	1
137	two three six	t four six	2
138	one nine eight	one nine sake	1
141	eight one six	eight one soup	1
141	six four nine	six four line	1
141	five six three	five six threight	1
