# Supplementary material for: Digits-In-Noise Hearing Test Using Text-to-Speech and Automatic Speech Recognition: Proof-of-Concept Study
Source: Trends Hear. 2025 Oct 1;29:23312165251367625. doi: 10.1177/23312165251367625 (PMC12489207; doi:10.1177/23312165251367625)
Supplement: sj-zip-3-tia-10.1177_23312165251367625 - Supplemental material for Digits-In-Noise Hearing Test Using Text-to-Speech and Automatic Speech Recognition: Proof-of-Concept Study [file sj-zip-3-tia-10.1177_23312165251367625.zip]

Archive with 156 entries (136 files):
- TTS-ASR-DIN-main/
- __MACOSX/._TTS-ASR-DIN-main
- TTS-ASR-DIN-main/get_response/
- __MACOSX/TTS-ASR-DIN-main/._get_response
- TTS-ASR-DIN-main/records/
- __MACOSX/TTS-ASR-DIN-main/._records
- TTS-ASR-DIN-main/.DS_Store
- __MACOSX/TTS-ASR-DIN-main/._.DS_Store
- TTS-ASR-DIN-main/Questions.txt
- __MACOSX/TTS-ASR-DIN-main/._Questions.txt
- TTS-ASR-DIN-main/util.py
- __MACOSX/TTS-ASR-DIN-main/._util.py
- TTS-ASR-DIN-main/hearing_test/
- __MACOSX/TTS-ASR-DIN-main/._hearing_test
- TTS-ASR-DIN-main/pyproject.toml
- __MACOSX/TTS-ASR-DIN-main/._pyproject.toml
- TTS-ASR-DIN-main/setup/
- __MACOSX/TTS-ASR-DIN-main/._setup
- TTS-ASR-DIN-main/tests/
- __MACOSX/TTS-ASR-DIN-main/._tests
- TTS-ASR-DIN-main/config.yaml
- __MACOSX/TTS-ASR-DIN-main/._config.yaml
- TTS-ASR-DIN-main/stimuli_generator/
- __MACOSX/TTS-ASR-DIN-main/._stimuli_generator
- TTS-ASR-DIN-main/vocalizer/
- __MACOSX/TTS-ASR-DIN-main/._vocalizer
- TTS-ASR-DIN-main/models/
- __MACOSX/TTS-ASR-DIN-main/._models
- TTS-ASR-DIN-main/README.md
- __MACOSX/TTS-ASR-DIN-main/._README.md
- TTS-ASR-DIN-main/.gitignore
- __MACOSX/TTS-ASR-DIN-main/._.gitignore
- TTS-ASR-DIN-main/train/
- __MACOSX/TTS-ASR-DIN-main/._train
- TTS-ASR-DIN-main/audio_processing/
- __MACOSX/TTS-ASR-DIN-main/._audio_processing
- TTS-ASR-DIN-main/poetry.lock
- __MACOSX/TTS-ASR-DIN-main/._poetry.lock
- TTS-ASR-DIN-main/.vscode/
- __MACOSX/TTS-ASR-DIN-main/._.vscode
- TTS-ASR-DIN-main/main.py
- __MACOSX/TTS-ASR-DIN-main/._main.py
- TTS-ASR-DIN-main/media/
- __MACOSX/TTS-ASR-DIN-main/._media
- TTS-ASR-DIN-main/get_response/recorder.py
- __MACOSX/TTS-ASR-DIN-main/get_response/._recorder.py
- TTS-ASR-DIN-main/get_response/__init__.py
- __MACOSX/TTS-ASR-DIN-main/get_response/.___init__.py
- TTS-ASR-DIN-main/get_response/asr.py
- __MACOSX/TTS-ASR-DIN-main/get_response/._asr.py
- TTS-ASR-DIN-main/get_response/cli.py
- __MACOSX/TTS-ASR-DIN-main/get_response/._cli.py
- TTS-ASR-DIN-main/get_response/base.py
- __MACOSX/TTS-ASR-DIN-main/get_response/._base.py
- TTS-ASR-DIN-main/records/.gitkeep
- __MACOSX/TTS-ASR-DIN-main/records/._.gitkeep
- TTS-ASR-DIN-main/hearing_test/__init__.py
- __MACOSX/TTS-ASR-DIN-main/hearing_test/.___init__.py
- TTS-ASR-DIN-main/hearing_test/test_manager.py
- __MACOSX/TTS-ASR-DIN-main/hearing_test/._test_manager.py
- TTS-ASR-DIN-main/hearing_test/test_logic.py
- __MACOSX/TTS-ASR-DIN-main/hearing_test/._test_logic.py
- TTS-ASR-DIN-main/setup/calibration.py
- __MACOSX/TTS-ASR-DIN-main/setup/._calibration.py
- TTS-ASR-DIN-main/tests/__init__.py
- __MACOSX/TTS-ASR-DIN-main/tests/.___init__.py
- TTS-ASR-DIN-main/tests/test_util.py
- __MACOSX/TTS-ASR-DIN-main/tests/._test_util.py
- TTS-ASR-DIN-main/tests/files/
- __MACOSX/TTS-ASR-DIN-main/tests/._files
- TTS-ASR-DIN-main/tests/test_HearingTest.py
- __MACOSX/TTS-ASR-DIN-main/tests/._test_HearingTest.py
- TTS-ASR-DIN-main/stimuli_generator/questions.py
- __MACOSX/TTS-ASR-DIN-main/stimuli_generator/._questions.py
- TTS-ASR-DIN-main/stimuli_generator/__init__.py
- __MACOSX/TTS-ASR-DIN-main/stimuli_generator/.___init__.py
- TTS-ASR-DIN-main/vocalizer/__init__.py
- __MACOSX/TTS-ASR-DIN-main/vocalizer/.___init__.py
- TTS-ASR-DIN-main/vocalizer/vocalizer.py
- __MACOSX/TTS-ASR-DIN-main/vocalizer/._vocalizer.py
- TTS-ASR-DIN-main/vocalizer/utils.py
- __MACOSX/TTS-ASR-DIN-main/vocalizer/._utils.py
- TTS-ASR-DIN-main/models/.DS_Store
- __MACOSX/TTS-ASR-DIN-main/models/._.DS_Store
- TTS-ASR-DIN-main/train/digit_asr/
- __MACOSX/TTS-ASR-DIN-main/train/._digit_asr
- TTS-ASR-DIN-main/audio_processing/util.py
- __MACOSX/TTS-ASR-DIN-main/audio_processing/._util.py
- TTS-ASR-DIN-main/audio_processing/__init__.py
- __MACOSX/TTS-ASR-DIN-main/audio_processing/.___init__.py
- TTS-ASR-DIN-main/audio_processing/noise/
- __MACOSX/TTS-ASR-DIN-main/audio_processing/._noise
- TTS-ASR-DIN-main/audio_processing/noise.py
- __MACOSX/TTS-ASR-DIN-main/audio_processing/._noise.py
- TTS-ASR-DIN-main/.vscode/settings.json
- __MACOSX/TTS-ASR-DIN-main/.vscode/._settings.json
- TTS-ASR-DIN-main/.vscode/launch.json
- __MACOSX/TTS-ASR-DIN-main/.vscode/._launch.json
- TTS-ASR-DIN-main/media/digit_recordings/
- __MACOSX/TTS-ASR-DIN-main/media/._digit_recordings
- TTS-ASR-DIN-main/media/DIN/
- __MACOSX/TTS-ASR-DIN-main/media/._DIN
- TTS-ASR-DIN-main/tests/files/config.yaml
- __MACOSX/TTS-ASR-DIN-main/tests/files/._config.yaml
- TTS-ASR-DIN-main/train/digit_asr/parser.py
- __MACOSX/TTS-ASR-DIN-main/train/digit_asr/._parser.py
- TTS-ASR-DIN-main/train/digit_asr/train.py
- __MACOSX/TTS-ASR-DIN-main/train/digit_asr/._train.py
- TTS-ASR-DIN-main/audio_processing/noise/babble.wav
- __MACOSX/TTS-ASR-DIN-main/audio_processing/noise/._babble.wav
- TTS-ASR-DIN-main/media/digit_recordings/44k/
- __MACOSX/TTS-ASR-DIN-main/media/digit_recordings/._44k
- TTS-ASR-DIN-main/media/digit_recordings/22k/
- __MACOSX/TTS-ASR-DIN-main/media/digit_recordings/._22k
- TTS-ASR-DIN-main/media/DIN/The_Digits_Are.wav
- __MACOSX/TTS-ASR-DIN-main/media/DIN/._The_Digits_Are.wav
- TTS-ASR-DIN-main/media/digit_recordings/44k/four.wav
- __MACOSX/TTS-ASR-DIN-main/media/digit_recordings/44k/._four.wav
- TTS-ASR-DIN-main/media/digit_recordings/44k/zero.wav
- __MACOSX/TTS-ASR-DIN-main/media/digit_recordings/44k/._zero.wav
- TTS-ASR-DIN-main/media/digit_recordings/44k/six.wav
- __MACOSX/TTS-ASR-DIN-main/media/digit_recordings/44k/._six.wav
- TTS-ASR-DIN-main/media/digit_recordings/44k/two.wav
- __MACOSX/TTS-ASR-DIN-main/media/digit_recordings/44k/._two.wav
- TTS-ASR-DIN-main/media/digit_recordings/44k/three.wav
- __MACOSX/TTS-ASR-DIN-main/media/digit_recordings/44k/._three.wav
- TTS-ASR-DIN-main/media/digit_recordings/44k/seven.wav
- __MACOSX/TTS-ASR-DIN-main/media/digit_recordings/44k/._seven.wav
- TTS-ASR-DIN-main/media/digit_recordings/44k/nine.wav
- __MACOSX/TTS-ASR-DIN-main/media/digit_recordings/44k/._nine.wav
- TTS-ASR-DIN-main/media/digit_recordings/44k/eight.wav
- __MACOSX/TTS-ASR-DIN-main/media/digit_recordings/44k/._eight.wav
- TTS-ASR-DIN-main/media/digit_recordings/44k/one.wav
- __MACOSX/TTS-ASR-DIN-main/media/digit_recordings/44k/._one.wav
- TTS-ASR-DIN-main/media/digit_recordings/44k/five.wav
- __MACOSX/TTS-ASR-DIN-main/media/digit_recordings/44k/._five.wav
- TTS-ASR-DIN-main/media/digit_recordings/22k/four.wav
- __MACOSX/TTS-ASR-DIN-main/media/digit_recordings/22k/._four.wav
- TTS-ASR-DIN-main/media/digit_recordings/22k/zero.wav
- __MACOSX/TTS-ASR-DIN-main/media/digit_recordings/22k/._zero.wav
- TTS-ASR-DIN-main/media/digit_recordings/22k/six.wav
- __MACOSX/TTS-ASR-DIN-main/media/digit_recordings/22k/._six.wav
- TTS-ASR-DIN-main/media/digit_recordings/22k/two.wav
- __MACOSX/TTS-ASR-DIN-main/media/digit_recordings/22k/._two.wav
- TTS-ASR-DIN-main/media/digit_recordings/22k/three.wav
- __MACOSX/TTS-ASR-DIN-main/media/digit_recordings/22k/._three.wav
- TTS-ASR-DIN-main/media/digit_recordings/22k/seven.wav
- __MACOSX/TTS-ASR-DIN-main/media/digit_recordings/22k/._seven.wav
- TTS-ASR-DIN-main/media/digit_recordings/22k/nine.wav
- __MACOSX/TTS-ASR-DIN-main/media/digit_recordings/22k/._nine.wav
- TTS-ASR-DIN-main/media/digit_recordings/22k/eight.wav
- __MACOSX/TTS-ASR-DIN-main/media/digit_recordings/22k/._eight.wav
- TTS-ASR-DIN-main/media/digit_recordings/22k/one.wav
- __MACOSX/TTS-ASR-DIN-main/media/digit_recordings/22k/._one.wav
- TTS-ASR-DIN-main/media/digit_recordings/22k/five.wav
- __MACOSX/TTS-ASR-DIN-main/media/digit_recordings/22k/._five.wav
