# Supplementary material for: Digits-In-Noise Hearing Test Using Text-to-Speech and Automatic Speech Recognition: Proof-of-Concept Study
Source: Trends Hear. 2025 Oct 1;29:23312165251367625. doi: 10.1177/23312165251367625 (PMC12489207; doi:10.1177/23312165251367625)
Supplement: sj-zip-3-tia-10.1177_23312165251367625 - Supplemental material for Digits-In-Noise Hearing Test Using Text-to-Speech and Automatic Speech Recognition: Proof-of-Concept Study [file sj-zip-3-tia-10.1177_23312165251367625.zip › TTS-ASR-DIN-main/Questions.txt]

Wordnet Questions:
[
            NameObjectQuestions(
                "Could you tell me the names of three different animals?", ["animal"]
            ),
            NameObjectQuestions(
                "Could you provide me with the names of the three capital cities?",
                ["cities"],
            ),
            NameObjectQuestions("Please name three sports", ["sport"]),
            OppositeQuestions("What is the opposite of good?", ["good"]),
            OppositeQuestions(
                "Can you name three opposites  for the word clean?", ["clean"]
            ),
            SynonymQuestions(
                "What are some words with the same meaning as bright?", ["bright"]
            ),
            StatementQuestions(
                "Is this statement true?  London is a city.", ["london"], "city"
            ),
            SynonymQuestions(
                "Does reject  and decline have the same meaning?",
                ["reject", "decline"],
                self_check=True,
            ),
            SameCategoryQuestions(
                "are reindeer and camels both animals?",
                ["reindeer", "camels"],
                "animals",
            ),
        ]


Digit in Noise:
