# Supplementary material for: Digits-In-Noise Hearing Test Using Text-to-Speech and Automatic Speech Recognition: Proof-of-Concept Study
Source: Trends Hear. 2025 Oct 1;29:23312165251367625. doi: 10.1177/23312165251367625 (PMC12489207; doi:10.1177/23312165251367625)
Supplement: sj-zip-3-tia-10.1177_23312165251367625 - Supplemental material for Digits-In-Noise Hearing Test Using Text-to-Speech and Automatic Speech Recognition: Proof-of-Concept Study [file sj-zip-3-tia-10.1177_23312165251367625.zip › TTS-ASR-DIN-main/util.py]

"""Utility module for the main script."""

import os

import numpy as np
import yaml
from loguru import logger
from scipy.io import wavfile
from yaml import YAMLError

from audio_processing.noise import Noise
from hearing_test.test_manager import ASRTestManager, CliTestManager, TestManager
from vocalizer.utils import play_sound
from vocalizer.vocalizer import Vocalizer


def read_conf(src: str = "config.yaml") -> dict:
    """Read the configuration file.

    Args:
        src (str): Path to the configuration file. Defaults to "config.yaml".

    Returns:
        dict: Return the configuration file as a dictionary.

    Raises:
        YAMLError: If an error occurs while reading or parsing the configuration file.
    """
    with open(src, "r") as f:
        try:
            return yaml.safe_load(f)
        except YAMLError as exc:
            logger.error(f"Error while reading the configuration file: {exc}")
            raise exc


def play_stimuli(sound_generator: Vocalizer, snr_db: int, stimuli: str, noise: Noise):
    """Play the stimuli to the patient.

    Args:
        sound_generator (Vocalizer): object to generate sound using a TTS.
        snr_db (int): signal to noise ratio in db.
        stimuli (str): The stimuli to play.
        noise (Noise): object to generate noise.
    """
    save = False
    sound_wave = sound_generator.get_sound(stimuli)
    sound_wave = np.pad(sound_wave, (5000, 5000), "constant", constant_values=(0, 0))
    if save:
        save_wave_file(
            src="media/tts_generated",
            wave=sound_wave,
            file_name=f"stimuli_{stimuli.replace(' ', '_')}",
        )
    noise_signal = noise.generate_noise(sound_wave, snr_db)
    noisy_wave = sound_wave + noise_signal
    play_sound(wave=noisy_wave, fs=22050)


def save_wave_file(src: str, wave: np.ndarray, file_name: str):
    """Save a wave file.

    Args:
        src (str): save location
        wave (np.ndarray): numpy array containing the sound wave.
        file_name (str): stored file name.
    """
    if not os.path.exists(src):
        os.makedirs(src)

    wavfile.write(f"{src}/{file_name}.wav", 22050, wave)


def get_test_manager(configs: dict) -> TestManager:
    """Return the proper test manager based on config file.

    Args:
        configs (dict): loaded config file.

    Raises:
        NotImplementedError: If the test type is not implemented.

    Returns:
        TestManager: Appropriate test manager.
    """
    if configs["response_capturing"] == "cli":
        return CliTestManager(configs)
    elif configs["response_capturing"] == "asr":
        return ASRTestManager(configs)
    else:
        raise NotImplementedError
