# Supplementary material for: Digits-In-Noise Hearing Test Using Text-to-Speech and Automatic Speech Recognition: Proof-of-Concept Study
Source: Trends Hear. 2025 Oct 1;29:23312165251367625. doi: 10.1177/23312165251367625 (PMC12489207; doi:10.1177/23312165251367625)
Supplement: sj-zip-3-tia-10.1177_23312165251367625 - Supplemental material for Digits-In-Noise Hearing Test Using Text-to-Speech and Automatic Speech Recognition: Proof-of-Concept Study [file sj-zip-3-tia-10.1177_23312165251367625.zip › TTS-ASR-DIN-main/pyproject.toml]

[tool.poetry]
name = "wordnet-hearing-test"
version = "0.1.0"
description = "Hearing test using Wordnet,ASR and TTS"
authors = ["Mohsen Fatehifar <mohsen.fatehifar@gmail.com>"]
readme = "README.md"
packages = [{include = "wordnet_hearing_test"}]
package-mode = false

[tool.poetry.dependencies]
python = "~3.10.12"
torch = "^1.13.1"
torchvision = "^0.14.1"
torchaudio = "^0.13.1"
speechbrain = "^1.0.3"
sounddevice = "^0.4.6"
pyaudio = "^0.2.13"
loguru = "^0.6.0"
nltk = "^3.8.1"
spacy = "^3.5.0"
pydub = "^0.25.1"
tensorflow-io = "0.34.0"
tensorflow = "~2.15"
transformers = "^4.36.2"
colorama = "^0.4.6"


[tool.poetry.group.dev.dependencies]
black = "^23.1.0"
flake8 = "^6.0.0"
mypy = "^1.0.1"
pep8-naming = "^0.13.3"
darglint = "^1.8.1"
flake8-bandit = "^4.1.1"
flake8-bugbear = "^23.2.13"
flake8-builtins = "^2.1.0"
flake8-comprehensions = "^3.10.1"
flake8-docstrings = "^1.7.0"
flake8-isort = "^6.0.0"

[build-system]
requires = ["poetry-core"]
build-backend = "poetry.core.masonry.api"


[tool.isort]
multi_line_output = 3
include_trailing_comma = true
force_grid_wrap = 0
line_length = 88
profile = "black"
