# Supplementary material for: Digits-In-Noise Hearing Test Using Text-to-Speech and Automatic Speech Recognition: Proof-of-Concept Study
Source: Trends Hear. 2025 Oct 1;29:23312165251367625. doi: 10.1177/23312165251367625 (PMC12489207; doi:10.1177/23312165251367625)
Supplement: sj-zip-3-tia-10.1177_23312165251367625 - Supplemental material for Digits-In-Noise Hearing Test Using Text-to-Speech and Automatic Speech Recognition: Proof-of-Concept Study [file sj-zip-3-tia-10.1177_23312165251367625.zip › TTS-ASR-DIN-main/config.yaml]

test:
  hearing-test: digit-in-noise
  start_snr: 5
  correct_threshold: 2
  minimum_threshold: -40
  incorrect_threshold: 1
  step_size: [5, 3, 1]
  reversal_limit: 10
  stimuli_type: digits
  record_save_dir: "records"
  noise:
    type: babble #[white, babble]
    src: "/Users/user/Documents/Projects/PhD/Wordnet-Hearing-Test/audio_processing/noise/babble.wav"
  Prepend_wav_file: "/Users/user/Documents/Projects/PhD/Wordnet-Hearing-Test/media/DIN/The_Digits_Are.wav"
  prepend_str_len: 3

response_capturing: cli #[cli, asr]
stimuli_vocalizer:
  name: tts #[tts, recorded]
  src: "media/digit_recordings/22k"

ml:
  asr_type: SpeechBrain #[SpeechBrain, SimpleASR]
  asr_source: "speechbrain/asr-wav2vec2-commonvoice-en" #["speechbrain/asr-wav2vec2-commonvoice-en","speechbrain/asr-crdnn-rnnlm-librispeech"]
  asr_save_dir: "models/asr/asr-wav2vec2-commonvoice-en" #["models/asr/asr-wav2vec2-commonvoice-en","models/asr/asr-crdnn-rnnlm-librispeech"]
