# Supplementary material for: Digits-In-Noise Hearing Test Using Text-to-Speech and Automatic Speech Recognition: Proof-of-Concept Study
Source: Trends Hear. 2025 Oct 1;29:23312165251367625. doi: 10.1177/23312165251367625 (PMC12489207; doi:10.1177/23312165251367625)
Supplement: sj-zip-3-tia-10.1177_23312165251367625 - Supplemental material for Digits-In-Noise Hearing Test Using Text-to-Speech and Automatic Speech Recognition: Proof-of-Concept Study [file sj-zip-3-tia-10.1177_23312165251367625.zip › TTS-ASR-DIN-main/poetry.lock]

# This file is automatically @generated by Poetry 2.1.1 and should not be changed by hand.

[[package]]
name = "absl-py"
version = "2.0.0"
description = "Abseil Python Common Libraries, see https://github.com/abseil/abseil-py."
optional = false
python-versions = ">=3.7"
groups = ["main"]
files = [
    {file = "absl-py-2.0.0.tar.gz", hash = "sha256:d9690211c5fcfefcdd1a45470ac2b5c5acd45241c3af71eed96bc5441746c0d5"},
    {file = "absl_py-2.0.0-py3-none-any.whl", hash = "sha256:9a28abb62774ae4e8edbe2dd4c49ffcd45a6a848952a5eccc6a49f3f0fc1e2f3"},
]

[[package]]
name = "astunparse"
version = "1.6.3"
description = "An AST unparser for Python"
optional = false
python-versions = "*"
groups = ["main"]
files = [
    {file = "astunparse-1.6.3-py2.py3-none-any.whl", hash = "sha256:c2652417f2c8b5bb325c885ae329bdf3f86424075c4fd1a128674bc6fba4b8e8"},
    {file = "astunparse-1.6.3.tar.gz", hash = "sha256:5ad93a8456f0d084c3456d059fd9a92cce667963232cbf763eac3bc5b7940872"},
]

[package.dependencies]
six = ">=1.6.1,<2.0"
wheel = ">=0.23.0,<1.0"

[[package]]
name = "attrs"
version = "22.2.0"
description = "Classes Without Boilerplate"
optional = false
python-versions = ">=3.6"
groups = ["dev"]
files = [
    {file = "attrs-22.2.0-py3-none-any.whl", hash = "sha256:29e95c7f6778868dbd49170f98f8818f78f3dc5e0e37c0b1f474e3561b240836"},
    {file = "attrs-22.2.0.tar.gz", hash = "sha256:c9227bfc2f01993c03f68db37d1d15c9690188323c067c641f1a35ca58185f99"},
]

[package.extras]
cov = ["attrs[tests]", "coverage-enable-subprocess", "coverage[toml] (>=5.3)"]
dev = ["attrs[docs,tests]"]
docs = ["furo", "myst-parser", "sphinx", "sphinx-notfound-page", "sphinxcontrib-towncrier", "towncrier", "zope.interface"]
tests = ["attrs[tests-no-zope]", "zope.interface"]
tests-no-zope = ["cloudpickle ; platform_python_implementation == \"CPython\"", "cloudpickle ; platform_python_implementation == \"CPython\"", "hypothesis", "hypothesis", "mypy (>=0.971,<0.990) ; platform_python_implementation == \"CPython\"", "mypy (>=0.971,<0.990) ; platform_python_implementation == \"CPython\"", "pympler", "pympler", "pytest (>=4.3.0)", "pytest (>=4.3.0)", "pytest-mypy-plugins ; platform_python_implementation == \"CPython\" and python_version < \"3.11\"", "pytest-mypy-plugins ; platform_python_implementation == \"CPython\" and python_version < \"3.11\"", "pytest-xdist[psutil]", "pytest-xdist[psutil]"]

[[package]]
name = "bandit"
version = "1.7.4"
description = "Security oriented static analyser for python code."
optional = false
python-versions = ">=3.7"
groups = ["dev"]
files = [
    {file = "bandit-1.7.4-py3-none-any.whl", hash = "sha256:412d3f259dab4077d0e7f0c11f50f650cc7d10db905d98f6520a95a18049658a"},
    {file = "bandit-1.7.4.tar.gz", hash = "sha256:2d63a8c573417bae338962d4b9b06fbc6080f74ecd955a092849e1e65c717bd2"},
]

[package.dependencies]
colorama = {version = ">=0.3.9", markers = "platform_system == \"Windows\""}
GitPython = ">=1.0.1"
PyYAML = ">=5.3.1"
stevedore = ">=1.20.0"

[package.extras]
test = ["beautifulsoup4 (>=4.8.0)", "coverage (>=4.5.4)", "fixtures (>=3.0.0)", "flake8 (>=4.0.0)", "pylint (==1.9.4)", "stestr (>=2.5.0)", "testscenarios (>=0.5.0)", "testtools (>=2.3.0)", "toml"]
toml = ["toml"]
yaml = ["PyYAML"]

[[package]]
name = "black"
version = "23.1.0"
description = "The uncompromising code formatter."
optional = false
python-versions = ">=3.7"
groups = ["dev"]
files = [
    {file = "black-23.1.0-cp310-cp310-macosx_10_16_arm64.whl", hash = "sha256:b6a92a41ee34b883b359998f0c8e6eb8e99803aa8bf3123bf2b2e6fec505a221"},
    {file = "black-23.1.0-cp310-cp310-macosx_10_16_universal2.whl", hash = "sha256:57c18c5165c1dbe291d5306e53fb3988122890e57bd9b3dcb75f967f13411a26"},
    {file = "black-23.1.0-cp310-cp310-macosx_10_16_x86_64.whl", hash = "sha256:9880d7d419bb7e709b37e28deb5e68a49227713b623c72b2b931028ea65f619b"},
    {file = "black-23.1.0-cp310-cp310-manylinux_2_17_x86_64.manylinux2014_x86_64.whl", hash = "sha256:e6663f91b6feca5d06f2ccd49a10f254f9298cc1f7f49c46e498a0771b507104"},
    {file = "black-23.1.0-cp310-cp310-win_amd64.whl", hash = "sha256:9afd3f493666a0cd8f8df9a0200c6359ac53940cbde049dcb1a7eb6ee2dd7074"},
    {file = "black-23.1.0-cp311-cp311-macosx_10_16_arm64.whl", hash = "sha256:bfffba28dc52a58f04492181392ee380e95262af14ee01d4bc7bb1b1c6ca8d27"},
    {file = "black-23.1.0-cp311-cp311-macosx_10_16_universal2.whl", hash = "sha256:c1c476bc7b7d021321e7d93dc2cbd78ce103b84d5a4cf97ed535fbc0d6660648"},
    {file = "black-23.1.0-cp311-cp311-macosx_10_16_x86_64.whl", hash = "sha256:382998821f58e5c8238d3166c492139573325287820963d2f7de4d518bd76958"},
    {file = "black-23.1.0-cp311-cp311-manylinux_2_17_x86_64.manylinux2014_x86_64.whl", hash = "sha256:2bf649fda611c8550ca9d7592b69f0637218c2369b7744694c5e4902873b2f3a"},
    {file = "black-23.1.0-cp311-cp311-win_amd64.whl", hash = "sha256:121ca7f10b4a01fd99951234abdbd97728e1240be89fde18480ffac16503d481"},
    {file = "black-23.1.0-cp37-cp37m-macosx_10_16_x86_64.whl", hash = "sha256:a8471939da5e824b891b25751955be52ee7f8a30a916d570a5ba8e0f2eb2ecad"},
    {file = "black-23.1.0-cp37-cp37m-manylinux_2_17_x86_64.manylinux2014_x86_64.whl", hash = "sha256:8178318cb74f98bc571eef19068f6ab5613b3e59d4f47771582f04e175570ed8"},
    {file = "black-23.1.0-cp37-cp37m-win_amd64.whl", hash = "sha256:a436e7881d33acaf2536c46a454bb964a50eff59b21b51c6ccf5a40601fbef24"},
    {file = "black-23.1.0-cp38-cp38-macosx_10_16_arm64.whl", hash = "sha256:a59db0a2094d2259c554676403fa2fac3473ccf1354c1c63eccf7ae65aac8ab6"},
    {file = "black-23.1.0-cp38-cp38-macosx_10_16_universal2.whl", hash = "sha256:0052dba51dec07ed029ed61b18183942043e00008ec65d5028814afaab9a22fd"},
    {file = "black-23.1.0-cp38-cp38-macosx_10_16_x86_64.whl", hash = "sha256:49f7b39e30f326a34b5c9a4213213a6b221d7ae9d58ec70df1c4a307cf2a1580"},
    {file = "black-23.1.0-cp38-cp38-manylinux_2_17_x86_64.manylinux2014_x86_64.whl", hash = "sha256:162e37d49e93bd6eb6f1afc3e17a3d23a823042530c37c3c42eeeaf026f38468"},
    {file = "black-23.1.0-cp38-cp38-win_amd64.whl", hash = "sha256:8b70eb40a78dfac24842458476135f9b99ab952dd3f2dab738c1881a9b38b753"},
    {file = "black-23.1.0-cp39-cp39-macosx_10_16_arm64.whl", hash = "sha256:a29650759a6a0944e7cca036674655c2f0f63806ddecc45ed40b7b8aa314b651"},
    {file = "black-23.1.0-cp39-cp39-macosx_10_16_universal2.whl", hash = "sha256:bb460c8561c8c1bec7824ecbc3ce085eb50005883a6203dcfb0122e95797ee06"},
    {file = "black-23.1.0-cp39-cp39-macosx_10_16_x86_64.whl", hash = "sha256:c91dfc2c2a4e50df0026f88d2215e166616e0c80e86004d0003ece0488db2739"},
    {file = "black-23.1.0-cp39-cp39-manylinux_2_17_x86_64.manylinux2014_x86_64.whl", hash = "sha256:2a951cc83ab535d248c89f300eccbd625e80ab880fbcfb5ac8afb5f01a258ac9"},
    {file = "black-23.1.0-cp39-cp39-win_amd64.whl", hash = "sha256:0680d4380db3719ebcfb2613f34e86c8e6d15ffeabcf8ec59355c5e7b85bb555"},
    {file = "black-23.1.0-py3-none-any.whl", hash = "sha256:7a0f701d314cfa0896b9001df70a530eb2472babb76086344e688829efd97d32"},
    {file = "black-23.1.0.tar.gz", hash = "sha256:b0bd97bea8903f5a2ba7219257a44e3f1f9d00073d6cc1add68f0beec69692ac"},
]

[package.dependencies]
click = ">=8.0.0"
mypy-extensions = ">=0.4.3"
packaging = ">=22.0"
pathspec = ">=0.9.0"
platformdirs = ">=2"
tomli = {version = ">=1.1.0", markers = "python_version < \"3.11\""}

[package.extras]
colorama = ["colorama (>=0.4.3)"]
d = ["aiohttp (>=3.7.4)"]
jupyter = ["ipython (>=7.8.0)", "tokenize-rt (>=3.2.0)"]
uvloop = ["uvloop (>=0.15.2)"]

[[package]]
name = "blis"
version = "0.7.9"
description = "The Blis BLAS-like linear algebra library, as a self-contained C-extension."
optional = false
python-versions = "*"
groups = ["main"]
files = [
    {file = "blis-0.7.9-cp310-cp310-macosx_10_9_x86_64.whl", hash = "sha256:b3ea73707a7938304c08363a0b990600e579bfb52dece7c674eafac4bf2df9f7"},
    {file = "blis-0.7.9-cp310-cp310-macosx_11_0_arm64.whl", hash = "sha256:e85993364cae82707bfe7e637bee64ec96e232af31301e5c81a351778cb394b9"},
    {file = "blis-0.7.9-cp310-cp310-manylinux_2_17_aarch64.manylinux2014_aarch64.whl", hash = "sha256:d205a7e69523e2bacdd67ea906b82b84034067e0de83b33bd83eb96b9e844ae3"},
    {file = "blis-0.7.9-cp310-cp310-manylinux_2_17_x86_64.manylinux2014_x86_64.whl", hash = "sha256:b9737035636452fb6d08e7ab79e5a9904be18a0736868a129179cd9f9ab59825"},
    {file = "blis-0.7.9-cp310-cp310-win_amd64.whl", hash = "sha256:d3882b4f44a33367812b5e287c0690027092830ffb1cce124b02f64e761819a4"},
    {file = "blis-0.7.9-cp311-cp311-macosx_10_9_x86_64.whl", hash = "sha256:3dbb44311029263a6f65ed55a35f970aeb1d20b18bfac4c025de5aadf7889a8c"},
    {file = "blis-0.7.9-cp311-cp311-macosx_11_0_arm64.whl", hash = "sha256:6fd5941bd5a21082b19d1dd0f6d62cd35609c25eb769aa3457d9877ef2ce37a9"},
    {file = "blis-0.7.9-cp311-cp311-manylinux_2_17_aarch64.manylinux2014_aarch64.whl", hash = "sha256:97ad55e9ef36e4ff06b35802d0cf7bfc56f9697c6bc9427f59c90956bb98377d"},
    {file = "blis-0.7.9-cp311-cp311-manylinux_2_17_x86_64.manylinux2014_x86_64.whl", hash = "sha256:f7b6315d7b1ac5546bc0350f5f8d7cc064438d23db19a5c21aaa6ae7d93c1ab5"},
    {file = "blis-0.7.9-cp311-cp311-win_amd64.whl", hash = "sha256:5fd46c649acd1920482b4f5556d1c88693cba9bf6a494a020b00f14b42e1132f"},
    {file = "blis-0.7.9-cp36-cp36m-manylinux_2_17_aarch64.manylinux2014_aarch64.whl", hash = "sha256:db2959560dcb34e912dad0e0d091f19b05b61363bac15d78307c01334a4e5d9d"},
    {file = "blis-0.7.9-cp36-cp36m-manylinux_2_17_x86_64.manylinux2014_x86_64.whl", hash = "sha256:c0521231bc95ab522f280da3bbb096299c910a62cac2376d48d4a1d403c54393"},
    {file = "blis-0.7.9-cp36-cp36m-win_amd64.whl", hash = "sha256:d811e88480203d75e6e959f313fdbf3326393b4e2b317067d952347f5c56216e"},
    {file = "blis-0.7.9-cp37-cp37m-macosx_10_9_x86_64.whl", hash = "sha256:5cb1db88ab629ccb39eac110b742b98e3511d48ce9caa82ca32609d9169a9c9c"},
    {file = "blis-0.7.9-cp37-cp37m-manylinux_2_17_aarch64.manylinux2014_aarch64.whl", hash = "sha256:c399a03de4059bf8e700b921f9ff5d72b2a86673616c40db40cd0592051bdd07"},
    {file = "blis-0.7.9-cp37-cp37m-manylinux_2_17_x86_64.manylinux2014_x86_64.whl", hash = "sha256:d4eb70a79562a211bd2e6b6db63f1e2eed32c0ab3e9ef921d86f657ae8375845"},
    {file = "blis-0.7.9-cp37-cp37m-win_amd64.whl", hash = "sha256:3e3f95e035c7456a1f5f3b5a3cfe708483a00335a3a8ad2211d57ba4d5f749a5"},
    {file = "blis-0.7.9-cp38-cp38-macosx_10_9_x86_64.whl", hash = "sha256:179037cb5e6744c2e93b6b5facc6e4a0073776d514933c3db1e1f064a3253425"},
    {file = "blis-0.7.9-cp38-cp38-macosx_11_0_arm64.whl", hash = "sha256:d0e82a6e0337d5231129a4e8b36978fa7b973ad3bb0257fd8e3714a9b35ceffd"},
    {file = "blis-0.7.9-cp38-cp38-manylinux_2_17_aarch64.manylinux2014_aarch64.whl", hash = "sha256:6d12475e588a322e66a18346a3faa9eb92523504042e665c193d1b9b0b3f0482"},
    {file = "blis-0.7.9-cp38-cp38-manylinux_2_17_x86_64.manylinux2014_x86_64.whl", hash = "sha256:4d5755ef37a573647be62684ca1545698879d07321f1e5b89a4fd669ce355eb0"},
    {file = "blis-0.7.9-cp38-cp38-win_amd64.whl", hash = "sha256:b8a1fcd2eb267301ab13e1e4209c165d172cdf9c0c9e08186a9e234bf91daa16"},
    {file = "blis-0.7.9-cp39-cp39-macosx_10_9_x86_64.whl", hash = "sha256:8275f6b6eee714b85f00bf882720f508ed6a60974bcde489715d37fd35529da8"},
    {file = "blis-0.7.9-cp39-cp39-macosx_11_0_arm64.whl", hash = "sha256:7417667c221e29fe8662c3b2ff9bc201c6a5214bbb5eb6cc290484868802258d"},
    {file = "blis-0.7.9-cp39-cp39-manylinux_2_17_aarch64.manylinux2014_aarch64.whl", hash = "sha256:b5f4691bf62013eccc167c38a85c09a0bf0c6e3e80d4c2229cdf2668c1124eb0"},
    {file = "blis-0.7.9-cp39-cp39-manylinux_2_17_x86_64.manylinux2014_x86_64.whl", hash = "sha256:f5cec812ee47b29107eb36af9b457be7191163eab65d61775ed63538232c59d5"},
    {file = "blis-0.7.9-cp39-cp39-win_amd64.whl", hash = "sha256:d81c3f627d33545fc25c9dcb5fee66c476d89288a27d63ac16ea63453401ffd5"},
    {file = "blis-0.7.9.tar.gz", hash = "sha256:29ef4c25007785a90ffc2f0ab3d3bd3b75cd2d7856a9a482b7d0dac8d511a09d"},
]

[package.dependencies]
numpy = ">=1.15.0"

[[package]]
name = "cachetools"
version = "5.3.2"
description = "Extensible memoizing collections and decorators"
optional = false
python-versions = ">=3.7"
groups = ["main"]
files = [
    {file = "cachetools-5.3.2-py3-none-any.whl", hash = "sha256:861f35a13a451f94e301ce2bec7cac63e881232ccce7ed67fab9b5df4d3beaa1"},
    {file = "cachetools-5.3.2.tar.gz", hash = "sha256:086ee420196f7b2ab9ca2db2520aca326318b68fe5ba8bc4d49cca91add450f2"},
]

[[package]]
name = "catalogue"
version = "2.0.8"
description = "Super lightweight function registries for your library"
optional = false
python-versions = ">=3.6"
groups = ["main"]
files = [
    {file = "catalogue-2.0.8-py3-none-any.whl", hash = "sha256:2d786e229d8d202b4f8a2a059858e45a2331201d831e39746732daa704b99f69"},
    {file = "catalogue-2.0.8.tar.gz", hash = "sha256:b325c77659208bfb6af1b0d93b1a1aa4112e1bb29a4c5ced816758a722f0e388"},
]

[[package]]
name = "certifi"
version = "2022.12.7"
description = "Python package for providing Mozilla's CA Bundle."
optional = false
python-versions = ">=3.6"
groups = ["main"]
files = [
    {file = "certifi-2022.12.7-py3-none-any.whl", hash = "sha256:4ad3232f5e926d6718ec31cfc1fcadfde020920e278684144551c91769c7bc18"},
    {file = "certifi-2022.12.7.tar.gz", hash = "sha256:35824b4c3a97115964b408844d64aa14db1cc518f6562e8d7261699d1350a9e3"},
]

[[package]]
name = "cffi"
version = "1.15.1"
description = "Foreign Function Interface for Python calling C code."
optional = false
python-versions = "*"
groups = ["main"]
files = [
    {file = "cffi-1.15.1-cp27-cp27m-macosx_10_9_x86_64.whl", hash = "sha256:a66d3508133af6e8548451b25058d5812812ec3798c886bf38ed24a98216fab2"},
    {file = "cffi-1.15.1-cp27-cp27m-manylinux1_i686.whl", hash = "sha256:470c103ae716238bbe698d67ad020e1db9d9dba34fa5a899b5e21577e6d52ed2"},
    {file = "cffi-1.15.1-cp27-cp27m-manylinux1_x86_64.whl", hash = "sha256:9ad5db27f9cabae298d151c85cf2bad1d359a1b9c686a275df03385758e2f914"},
    {file = "cffi-1.15.1-cp27-cp27m-win32.whl", hash = "sha256:b3bbeb01c2b273cca1e1e0c5df57f12dce9a4dd331b4fa1635b8bec26350bde3"},
    {file = "cffi-1.15.1-cp27-cp27m-win_amd64.whl", hash = "sha256:e00b098126fd45523dd056d2efba6c5a63b71ffe9f2bbe1a4fe1716e1d0c331e"},
    {file = "cffi-1.15.1-cp27-cp27mu-manylinux1_i686.whl", hash = "sha256:d61f4695e6c866a23a21acab0509af1cdfd2c013cf256bbf5b6b5e2695827162"},
    {file = "cffi-1.15.1-cp27-cp27mu-manylinux1_x86_64.whl", hash = "sha256:ed9cb427ba5504c1dc15ede7d516b84757c3e3d7868ccc85121d9310d27eed0b"},
    {file = "cffi-1.15.1-cp310-cp310-macosx_10_9_x86_64.whl", hash = "sha256:39d39875251ca8f612b6f33e6b1195af86d1b3e60086068be9cc053aa4376e21"},
    {file = "cffi-1.15.1-cp310-cp310-macosx_11_0_arm64.whl", hash = "sha256:285d29981935eb726a4399badae8f0ffdff4f5050eaa6d0cfc3f64b857b77185"},
    {file = "cffi-1.15.1-cp310-cp310-manylinux_2_12_i686.manylinux2010_i686.manylinux_2_17_i686.manylinux2014_i686.whl", hash = "sha256:3eb6971dcff08619f8d91607cfc726518b6fa2a9eba42856be181c6d0d9515fd"},
    {file = "cffi-1.15.1-cp310-cp310-manylinux_2_17_aarch64.manylinux2014_aarch64.whl", hash = "sha256:21157295583fe8943475029ed5abdcf71eb3911894724e360acff1d61c1d54bc"},
    {file = "cffi-1.15.1-cp310-cp310-manylinux_2_17_ppc64le.manylinux2014_ppc64le.whl", hash = "sha256:5635bd9cb9731e6d4a1132a498dd34f764034a8ce60cef4f5319c0541159392f"},
    {file = "cffi-1.15.1-cp310-cp310-manylinux_2_17_s390x.manylinux2014_s390x.whl", hash = "sha256:2012c72d854c2d03e45d06ae57f40d78e5770d252f195b93f581acf3ba44496e"},
    {file = "cffi-1.15.1-cp310-cp310-manylinux_2_17_x86_64.manylinux2014_x86_64.whl", hash = "sha256:dd86c085fae2efd48ac91dd7ccffcfc0571387fe1193d33b6394db7ef31fe2a4"},
    {file = "cffi-1.15.1-cp310-cp310-musllinux_1_1_i686.whl", hash = "sha256:fa6693661a4c91757f4412306191b6dc88c1703f780c8234035eac011922bc01"},
    {file = "cffi-1.15.1-cp310-cp310-musllinux_1_1_x86_64.whl", hash = "sha256:59c0b02d0a6c384d453fece7566d1c7e6b7bae4fc5874ef2ef46d56776d61c9e"},
    {file = "cffi-1.15.1-cp310-cp310-win32.whl", hash = "sha256:cba9d6b9a7d64d4bd46167096fc9d2f835e25d7e4c121fb2ddfc6528fb0413b2"},
    {file = "cffi-1.15.1-cp310-cp310-win_amd64.whl", hash = "sha256:ce4bcc037df4fc5e3d184794f27bdaab018943698f4ca31630bc7f84a7b69c6d"},
    {file = "cffi-1.15.1-cp311-cp311-macosx_10_9_x86_64.whl", hash = "sha256:3d08afd128ddaa624a48cf2b859afef385b720bb4b43df214f85616922e6a5ac"},
    {file = "cffi-1.15.1-cp311-cp311-macosx_11_0_arm64.whl", hash = "sha256:3799aecf2e17cf585d977b780ce79ff0dc9b78d799fc694221ce814c2c19db83"},
    {file = "cffi-1.15.1-cp311-cp311-manylinux_2_12_i686.manylinux2010_i686.manylinux_2_17_i686.manylinux2014_i686.whl", hash = "sha256:a591fe9e525846e4d154205572a029f653ada1a78b93697f3b5a8f1f2bc055b9"},
    {file = "cffi-1.15.1-cp311-cp311-manylinux_2_17_aarch64.manylinux2014_aarch64.whl", hash = "sha256:3548db281cd7d2561c9ad9984681c95f7b0e38881201e157833a2342c30d5e8c"},
    {file = "cffi-1.15.1-cp311-cp311-manylinux_2_17_ppc64le.manylinux2014_ppc64le.whl", hash = "sha256:91fc98adde3d7881af9b59ed0294046f3806221863722ba7d8d120c575314325"},
    {file = "cffi-1.15.1-cp311-cp311-manylinux_2_17_x86_64.manylinux2014_x86_64.whl", hash = "sha256:94411f22c3985acaec6f83c6df553f2dbe17b698cc7f8ae751ff2237d96b9e3c"},
    {file = "cffi-1.15.1-cp311-cp311-musllinux_1_1_i686.whl", hash = "sha256:03425bdae262c76aad70202debd780501fabeaca237cdfddc008987c0e0f59ef"},
    {file = "cffi-1.15.1-cp311-cp311-musllinux_1_1_x86_64.whl", hash = "sha256:cc4d65aeeaa04136a12677d3dd0b1c0c94dc43abac5860ab33cceb42b801c1e8"},
    {file = "cffi-1.15.1-cp311-cp311-win32.whl", hash = "sha256:a0f100c8912c114ff53e1202d0078b425bee3649ae34d7b070e9697f93c5d52d"},
    {file = "cffi-1.15.1-cp311-cp311-win_amd64.whl", hash = "sha256:04ed324bda3cda42b9b695d51bb7d54b680b9719cfab04227cdd1e04e5de3104"},
    {file = "cffi-1.15.1-cp36-cp36m-macosx_10_9_x86_64.whl", hash = "sha256:50a74364d85fd319352182ef59c5c790484a336f6db772c1a9231f1c3ed0cbd7"},
    {file = "cffi-1.15.1-cp36-cp36m-manylinux_2_17_aarch64.manylinux2014_aarch64.whl", hash = "sha256:e263d77ee3dd201c3a142934a086a4450861778baaeeb45db4591ef65550b0a6"},
    {file = "cffi-1.15.1-cp36-cp36m-manylinux_2_17_ppc64le.manylinux2014_ppc64le.whl", hash = "sha256:cec7d9412a9102bdc577382c3929b337320c4c4c4849f2c5cdd14d7368c5562d"},
    {file = "cffi-1.15.1-cp36-cp36m-manylinux_2_17_s390x.manylinux2014_s390x.whl", hash = "sha256:4289fc34b2f5316fbb762d75362931e351941fa95fa18789191b33fc4cf9504a"},
    {file = "cffi-1.15.1-cp36-cp36m-manylinux_2_5_i686.manylinux1_i686.whl", hash = "sha256:173379135477dc8cac4bc58f45db08ab45d228b3363adb7af79436135d028405"},
    {file = "cffi-1.15.1-cp36-cp36m-manylinux_2_5_x86_64.manylinux1_x86_64.whl", hash = "sha256:6975a3fac6bc83c4a65c9f9fcab9e47019a11d3d2cf7f3c0d03431bf145a941e"},
    {file = "cffi-1.15.1-cp36-cp36m-win32.whl", hash = "sha256:2470043b93ff09bf8fb1d46d1cb756ce6132c54826661a32d4e4d132e1977adf"},
    {file = "cffi-1.15.1-cp36-cp36m-win_amd64.whl", hash = "sha256:30d78fbc8ebf9c92c9b7823ee18eb92f2e6ef79b45ac84db507f52fbe3ec4497"},
    {file = "cffi-1.15.1-cp37-cp37m-macosx_10_9_x86_64.whl", hash = "sha256:198caafb44239b60e252492445da556afafc7d1e3ab7a1fb3f0584ef6d742375"},
    {file = "cffi-1.15.1-cp37-cp37m-manylinux_2_12_i686.manylinux2010_i686.manylinux_2_17_i686.manylinux2014_i686.whl", hash = "sha256:5ef34d190326c3b1f822a5b7a45f6c4535e2f47ed06fec77d3d799c450b2651e"},
    {file = "cffi-1.15.1-cp37-cp37m-manylinux_2_17_aarch64.manylinux2014_aarch64.whl", hash = "sha256:8102eaf27e1e448db915d08afa8b41d6c7ca7a04b7d73af6514df10a3e74bd82"},
    {file = "cffi-1.15.1-cp37-cp37m-manylinux_2_17_ppc64le.manylinux2014_ppc64le.whl", hash = "sha256:5df2768244d19ab7f60546d0c7c63ce1581f7af8b5de3eb3004b9b6fc8a9f84b"},
    {file = "cffi-1.15.1-cp37-cp37m-manylinux_2_17_s390x.manylinux2014_s390x.whl", hash = "sha256:a8c4917bd7ad33e8eb21e9a5bbba979b49d9a97acb3a803092cbc1133e20343c"},
    {file = "cffi-1.15.1-cp37-cp37m-manylinux_2_17_x86_64.manylinux2014_x86_64.whl", hash = "sha256:0e2642fe3142e4cc4af0799748233ad6da94c62a8bec3a6648bf8ee68b1c7426"},
    {file = "cffi-1.15.1-cp37-cp37m-win32.whl", hash = "sha256:e229a521186c75c8ad9490854fd8bbdd9a0c9aa3a524326b55be83b54d4e0ad9"},
    {file = "cffi-1.15.1-cp37-cp37m-win_amd64.whl", hash = "sha256:a0b71b1b8fbf2b96e41c4d990244165e2c9be83d54962a9a1d118fd8657d2045"},
    {file = "cffi-1.15.1-cp38-cp38-macosx_10_9_x86_64.whl", hash = "sha256:320dab6e7cb2eacdf0e658569d2575c4dad258c0fcc794f46215e1e39f90f2c3"},
    {file = "cffi-1.15.1-cp38-cp38-manylinux_2_12_i686.manylinux2010_i686.manylinux_2_17_i686.manylinux2014_i686.whl", hash = "sha256:1e74c6b51a9ed6589199c787bf5f9875612ca4a8a0785fb2d4a84429badaf22a"},
    {file = "cffi-1.15.1-cp38-cp38-manylinux_2_17_aarch64.manylinux2014_aarch64.whl", hash = "sha256:a5c84c68147988265e60416b57fc83425a78058853509c1b0629c180094904a5"},
    {file = "cffi-1.15.1-cp38-cp38-manylinux_2_17_ppc64le.manylinux2014_ppc64le.whl", hash = "sha256:3b926aa83d1edb5aa5b427b4053dc420ec295a08e40911296b9eb1b6170f6cca"},
    {file = "cffi-1.15.1-cp38-cp38-manylinux_2_17_s390x.manylinux2014_s390x.whl", hash = "sha256:87c450779d0914f2861b8526e035c5e6da0a3199d8f1add1a665e1cbc6fc6d02"},
    {file = "cffi-1.15.1-cp38-cp38-manylinux_2_17_x86_64.manylinux2014_x86_64.whl", hash = "sha256:4f2c9f67e9821cad2e5f480bc8d83b8742896f1242dba247911072d4fa94c192"},
    {file = "cffi-1.15.1-cp38-cp38-win32.whl", hash = "sha256:8b7ee99e510d7b66cdb6c593f21c043c248537a32e0bedf02e01e9553a172314"},
    {file = "cffi-1.15.1-cp38-cp38-win_amd64.whl", hash = "sha256:00a9ed42e88df81ffae7a8ab6d9356b371399b91dbdf0c3cb1e84c03a13aceb5"},
    {file = "cffi-1.15.1-cp39-cp39-macosx_10_9_x86_64.whl", hash = "sha256:54a2db7b78338edd780e7ef7f9f6c442500fb0d41a5a4ea24fff1c929d5af585"},
    {file = "cffi-1.15.1-cp39-cp39-macosx_11_0_arm64.whl", hash = "sha256:fcd131dd944808b5bdb38e6f5b53013c5aa4f334c5cad0c72742f6eba4b73db0"},
    {file = "cffi-1.15.1-cp39-cp39-manylinux_2_12_i686.manylinux2010_i686.manylinux_2_17_i686.manylinux2014_i686.whl", hash = "sha256:7473e861101c9e72452f9bf8acb984947aa1661a7704553a9f6e4baa5ba64415"},
    {file = "cffi-1.15.1-cp39-cp39-manylinux_2_17_aarch64.manylinux2014_aarch64.whl", hash = "sha256:6c9a799e985904922a4d207a94eae35c78ebae90e128f0c4e521ce339396be9d"},
    {file = "cffi-1.15.1-cp39-cp39-manylinux_2_17_ppc64le.manylinux2014_ppc64le.whl", hash = "sha256:3bcde07039e586f91b45c88f8583ea7cf7a0770df3a1649627bf598332cb6984"},
    {file = "cffi-1.15.1-cp39-cp39-manylinux_2_17_s390x.manylinux2014_s390x.whl", hash = "sha256:33ab79603146aace82c2427da5ca6e58f2b3f2fb5da893ceac0c42218a40be35"},
    {file = "cffi-1.15.1-cp39-cp39-manylinux_2_17_x86_64.manylinux2014_x86_64.whl", hash = "sha256:5d598b938678ebf3c67377cdd45e09d431369c3b1a5b331058c338e201f12b27"},
    {file = "cffi-1.15.1-cp39-cp39-musllinux_1_1_i686.whl", hash = "sha256:db0fbb9c62743ce59a9ff687eb5f4afbe77e5e8403d6697f7446e5f609976f76"},
    {file = "cffi-1.15.1-cp39-cp39-musllinux_1_1_x86_64.whl", hash = "sha256:98d85c6a2bef81588d9227dde12db8a7f47f639f4a17c9ae08e773aa9c697bf3"},
    {file = "cffi-1.15.1-cp39-cp39-win32.whl", hash = "sha256:40f4774f5a9d4f5e344f31a32b5096977b5d48560c5592e2f3d2c4374bd543ee"},
    {file = "cffi-1.15.1-cp39-cp39-win_amd64.whl", hash = "sha256:70df4e3b545a17496c9b3f41f5115e69a4f2e77e94e1d2a8e1070bc0c38c8a3c"},
    {file = "cffi-1.15.1.tar.gz", hash = "sha256:d400bfb9a37b1351253cb402671cea7e89bdecc294e8016a707f6d1d8ac934f9"},
]

[package.dependencies]
pycparser = "*"

[[package]]
name = "charset-normalizer"
version = "3.0.1"
description = "The Real First Universal Charset Detector. Open, modern and actively maintained alternative to Chardet."
optional = false
python-versions = "*"
groups = ["main"]
files = [
    {file = "charset-normalizer-3.0.1.tar.gz", hash = "sha256:ebea339af930f8ca5d7a699b921106c6e29c617fe9606fa7baa043c1cdae326f"},
    {file = "charset_normalizer-3.0.1-cp310-cp310-macosx_10_9_universal2.whl", hash = "sha256:88600c72ef7587fe1708fd242b385b6ed4b8904976d5da0893e31df8b3480cb6"},
    {file = "charset_normalizer-3.0.1-cp310-cp310-macosx_10_9_x86_64.whl", hash = "sha256:c75ffc45f25324e68ab238cb4b5c0a38cd1c3d7f1fb1f72b5541de469e2247db"},
    {file = "charset_normalizer-3.0.1-cp310-cp310-macosx_11_0_arm64.whl", hash = "sha256:db72b07027db150f468fbada4d85b3b2729a3db39178abf5c543b784c1254539"},
    {file = "charset_normalizer-3.0.1-cp310-cp310-manylinux_2_17_aarch64.manylinux2014_aarch64.whl", hash = "sha256:62595ab75873d50d57323a91dd03e6966eb79c41fa834b7a1661ed043b2d404d"},
    {file = "charset_normalizer-3.0.1-cp310-cp310-manylinux_2_17_ppc64le.manylinux2014_ppc64le.whl", hash = "sha256:ff6f3db31555657f3163b15a6b7c6938d08df7adbfc9dd13d9d19edad678f1e8"},
    {file = "charset_normalizer-3.0.1-cp310-cp310-manylinux_2_17_s390x.manylinux2014_s390x.whl", hash = "sha256:772b87914ff1152b92a197ef4ea40efe27a378606c39446ded52c8f80f79702e"},
    {file = "charset_normalizer-3.0.1-cp310-cp310-manylinux_2_17_x86_64.manylinux2014_x86_64.whl", hash = "sha256:70990b9c51340e4044cfc394a81f614f3f90d41397104d226f21e66de668730d"},
    {file = "charset_normalizer-3.0.1-cp310-cp310-manylinux_2_5_i686.manylinux1_i686.manylinux_2_17_i686.manylinux2014_i686.whl", hash = "sha256:292d5e8ba896bbfd6334b096e34bffb56161c81408d6d036a7dfa6929cff8783"},
    {file = "charset_normalizer-3.0.1-cp310-cp310-musllinux_1_1_aarch64.whl", hash = "sha256:2edb64ee7bf1ed524a1da60cdcd2e1f6e2b4f66ef7c077680739f1641f62f555"},
    {file = "charset_normalizer-3.0.1-cp310-cp310-musllinux_1_1_i686.whl", hash = "sha256:31a9ddf4718d10ae04d9b18801bd776693487cbb57d74cc3458a7673f6f34639"},
    {file = "charset_normalizer-3.0.1-cp310-cp310-musllinux_1_1_ppc64le.whl", hash = "sha256:44ba614de5361b3e5278e1241fda3dc1838deed864b50a10d7ce92983797fa76"},
    {file = "charset_normalizer-3.0.1-cp310-cp310-musllinux_1_1_s390x.whl", hash = "sha256:12db3b2c533c23ab812c2b25934f60383361f8a376ae272665f8e48b88e8e1c6"},
    {file = "charset_normalizer-3.0.1-cp310-cp310-musllinux_1_1_x86_64.whl", hash = "sha256:c512accbd6ff0270939b9ac214b84fb5ada5f0409c44298361b2f5e13f9aed9e"},
    {file = "charset_normalizer-3.0.1-cp310-cp310-win32.whl", hash = "sha256:502218f52498a36d6bf5ea77081844017bf7982cdbe521ad85e64cabee1b608b"},
    {file = "charset_normalizer-3.0.1-cp310-cp310-win_amd64.whl", hash = "sha256:601f36512f9e28f029d9481bdaf8e89e5148ac5d89cffd3b05cd533eeb423b59"},
    {file = "charset_normalizer-3.0.1-cp311-cp311-macosx_10_9_universal2.whl", hash = "sha256:0298eafff88c99982a4cf66ba2efa1128e4ddaca0b05eec4c456bbc7db691d8d"},
    {file = "charset_normalizer-3.0.1-cp311-cp311-macosx_10_9_x86_64.whl", hash = "sha256:a8d0fc946c784ff7f7c3742310cc8a57c5c6dc31631269876a88b809dbeff3d3"},
    {file = "charset_normalizer-3.0.1-cp311-cp311-macosx_11_0_arm64.whl", hash = "sha256:87701167f2a5c930b403e9756fab1d31d4d4da52856143b609e30a1ce7160f3c"},
    {file = "charset_normalizer-3.0.1-cp311-cp311-manylinux_2_17_aarch64.manylinux2014_aarch64.whl", hash = "sha256:14e76c0f23218b8f46c4d87018ca2e441535aed3632ca134b10239dfb6dadd6b"},
    {file = "charset_normalizer-3.0.1-cp311-cp311-manylinux_2_17_ppc64le.manylinux2014_ppc64le.whl", hash = "sha256:0c0a590235ccd933d9892c627dec5bc7511ce6ad6c1011fdf5b11363022746c1"},
    {file = "charset_normalizer-3.0.1-cp311-cp311-manylinux_2_17_s390x.manylinux2014_s390x.whl", hash = "sha256:8c7fe7afa480e3e82eed58e0ca89f751cd14d767638e2550c77a92a9e749c317"},
    {file = "charset_normalizer-3.0.1-cp311-cp311-manylinux_2_17_x86_64.manylinux2014_x86_64.whl", hash = "sha256:79909e27e8e4fcc9db4addea88aa63f6423ebb171db091fb4373e3312cb6d603"},
    {file = "charset_normalizer-3.0.1-cp311-cp311-manylinux_2_5_i686.manylinux1_i686.manylinux_2_17_i686.manylinux2014_i686.whl", hash = "sha256:8ac7b6a045b814cf0c47f3623d21ebd88b3e8cf216a14790b455ea7ff0135d18"},
    {file = "charset_normalizer-3.0.1-cp311-cp311-musllinux_1_1_aarch64.whl", hash = "sha256:72966d1b297c741541ca8cf1223ff262a6febe52481af742036a0b296e35fa5a"},
    {file = "charset_normalizer-3.0.1-cp311-cp311-musllinux_1_1_i686.whl", hash = "sha256:f9d0c5c045a3ca9bedfc35dca8526798eb91a07aa7a2c0fee134c6c6f321cbd7"},
    {file = "charset_normalizer-3.0.1-cp311-cp311-musllinux_1_1_ppc64le.whl", hash = "sha256:5995f0164fa7df59db4746112fec3f49c461dd6b31b841873443bdb077c13cfc"},
    {file = "charset_normalizer-3.0.1-cp311-cp311-musllinux_1_1_s390x.whl", hash = "sha256:4a8fcf28c05c1f6d7e177a9a46a1c52798bfe2ad80681d275b10dcf317deaf0b"},
    {file = "charset_normalizer-3.0.1-cp311-cp311-musllinux_1_1_x86_64.whl", hash = "sha256:761e8904c07ad053d285670f36dd94e1b6ab7f16ce62b9805c475b7aa1cffde6"},
    {file = "charset_normalizer-3.0.1-cp311-cp311-win32.whl", hash = "sha256:71140351489970dfe5e60fc621ada3e0f41104a5eddaca47a7acb3c1b851d6d3"},
    {file = "charset_normalizer-3.0.1-cp311-cp311-win_amd64.whl", hash = "sha256:9ab77acb98eba3fd2a85cd160851816bfce6871d944d885febf012713f06659c"},
    {file = "charset_normalizer-3.0.1-cp36-cp36m-macosx_10_9_x86_64.whl", hash = "sha256:84c3990934bae40ea69a82034912ffe5a62c60bbf6ec5bc9691419641d7d5c9a"},
    {file = "charset_normalizer-3.0.1-cp36-cp36m-manylinux_2_17_aarch64.manylinux2014_aarch64.whl", hash = "sha256:74292fc76c905c0ef095fe11e188a32ebd03bc38f3f3e9bcb85e4e6db177b7ea"},
    {file = "charset_normalizer-3.0.1-cp36-cp36m-manylinux_2_17_ppc64le.manylinux2014_ppc64le.whl", hash = "sha256:c95a03c79bbe30eec3ec2b7f076074f4281526724c8685a42872974ef4d36b72"},
    {file = "charset_normalizer-3.0.1-cp36-cp36m-manylinux_2_17_s390x.manylinux2014_s390x.whl", hash = "sha256:f4c39b0e3eac288fedc2b43055cfc2ca7a60362d0e5e87a637beac5d801ef478"},
    {file = "charset_normalizer-3.0.1-cp36-cp36m-manylinux_2_17_x86_64.manylinux2014_x86_64.whl", hash = "sha256:df2c707231459e8a4028eabcd3cfc827befd635b3ef72eada84ab13b52e1574d"},
    {file = "charset_normalizer-3.0.1-cp36-cp36m-manylinux_2_5_i686.manylinux1_i686.manylinux_2_17_i686.manylinux2014_i686.whl", hash = "sha256:93ad6d87ac18e2a90b0fe89df7c65263b9a99a0eb98f0a3d2e079f12a0735837"},
    {file = "charset_normalizer-3.0.1-cp36-cp36m-musllinux_1_1_aarch64.whl", hash = "sha256:59e5686dd847347e55dffcc191a96622f016bc0ad89105e24c14e0d6305acbc6"},
    {file = "charset_normalizer-3.0.1-cp36-cp36m-musllinux_1_1_i686.whl", hash = "sha256:cd6056167405314a4dc3c173943f11249fa0f1b204f8b51ed4bde1a9cd1834dc"},
    {file = "charset_normalizer-3.0.1-cp36-cp36m-musllinux_1_1_ppc64le.whl", hash = "sha256:083c8d17153ecb403e5e1eb76a7ef4babfc2c48d58899c98fcaa04833e7a2f9a"},
    {file = "charset_normalizer-3.0.1-cp36-cp36m-musllinux_1_1_s390x.whl", hash = "sha256:f5057856d21e7586765171eac8b9fc3f7d44ef39425f85dbcccb13b3ebea806c"},
    {file = "charset_normalizer-3.0.1-cp36-cp36m-musllinux_1_1_x86_64.whl", hash = "sha256:7eb33a30d75562222b64f569c642ff3dc6689e09adda43a082208397f016c39a"},
    {file = "charset_normalizer-3.0.1-cp36-cp36m-win32.whl", hash = "sha256:95dea361dd73757c6f1c0a1480ac499952c16ac83f7f5f4f84f0658a01b8ef41"},
    {file = "charset_normalizer-3.0.1-cp36-cp36m-win_amd64.whl", hash = "sha256:eaa379fcd227ca235d04152ca6704c7cb55564116f8bc52545ff357628e10602"},
    {file = "charset_normalizer-3.0.1-cp37-cp37m-macosx_10_9_x86_64.whl", hash = "sha256:3e45867f1f2ab0711d60c6c71746ac53537f1684baa699f4f668d4c6f6ce8e14"},
    {file = "charset_normalizer-3.0.1-cp37-cp37m-manylinux_2_17_aarch64.manylinux2014_aarch64.whl", hash = "sha256:cadaeaba78750d58d3cc6ac4d1fd867da6fc73c88156b7a3212a3cd4819d679d"},
    {file = "charset_normalizer-3.0.1-cp37-cp37m-manylinux_2_17_ppc64le.manylinux2014_ppc64le.whl", hash = "sha256:911d8a40b2bef5b8bbae2e36a0b103f142ac53557ab421dc16ac4aafee6f53dc"},
    {file = "charset_normalizer-3.0.1-cp37-cp37m-manylinux_2_17_s390x.manylinux2014_s390x.whl", hash = "sha256:503e65837c71b875ecdd733877d852adbc465bd82c768a067badd953bf1bc5a3"},
    {file = "charset_normalizer-3.0.1-cp37-cp37m-manylinux_2_17_x86_64.manylinux2014_x86_64.whl", hash = "sha256:a60332922359f920193b1d4826953c507a877b523b2395ad7bc716ddd386d866"},
    {file = "charset_normalizer-3.0.1-cp37-cp37m-manylinux_2_5_i686.manylinux1_i686.manylinux_2_17_i686.manylinux2014_i686.whl", hash = "sha256:16a8663d6e281208d78806dbe14ee9903715361cf81f6d4309944e4d1e59ac5b"},
    {file = "charset_normalizer-3.0.1-cp37-cp37m-musllinux_1_1_aarch64.whl", hash = "sha256:a16418ecf1329f71df119e8a65f3aa68004a3f9383821edcb20f0702934d8087"},
    {file = "charset_normalizer-3.0.1-cp37-cp37m-musllinux_1_1_i686.whl", hash = "sha256:9d9153257a3f70d5f69edf2325357251ed20f772b12e593f3b3377b5f78e7ef8"},
    {file = "charset_normalizer-3.0.1-cp37-cp37m-musllinux_1_1_ppc64le.whl", hash = "sha256:02a51034802cbf38db3f89c66fb5d2ec57e6fe7ef2f4a44d070a593c3688667b"},
    {file = "charset_normalizer-3.0.1-cp37-cp37m-musllinux_1_1_s390x.whl", hash = "sha256:2e396d70bc4ef5325b72b593a72c8979999aa52fb8bcf03f701c1b03e1166918"},
    {file = "charset_normalizer-3.0.1-cp37-cp37m-musllinux_1_1_x86_64.whl", hash = "sha256:11b53acf2411c3b09e6af37e4b9005cba376c872503c8f28218c7243582df45d"},
    {file = "charset_normalizer-3.0.1-cp37-cp37m-win32.whl", hash = "sha256:0bf2dae5291758b6f84cf923bfaa285632816007db0330002fa1de38bfcb7154"},
    {file = "charset_normalizer-3.0.1-cp37-cp37m-win_amd64.whl", hash = "sha256:2c03cc56021a4bd59be889c2b9257dae13bf55041a3372d3295416f86b295fb5"},
    {file = "charset_normalizer-3.0.1-cp38-cp38-macosx_10_9_universal2.whl", hash = "sha256:024e606be3ed92216e2b6952ed859d86b4cfa52cd5bc5f050e7dc28f9b43ec42"},
    {file = "charset_normalizer-3.0.1-cp38-cp38-macosx_10_9_x86_64.whl", hash = "sha256:4b0d02d7102dd0f997580b51edc4cebcf2ab6397a7edf89f1c73b586c614272c"},
    {file = "charset_normalizer-3.0.1-cp38-cp38-macosx_11_0_arm64.whl", hash = "sha256:358a7c4cb8ba9b46c453b1dd8d9e431452d5249072e4f56cfda3149f6ab1405e"},
    {file = "charset_normalizer-3.0.1-cp38-cp38-manylinux_2_17_aarch64.manylinux2014_aarch64.whl", hash = "sha256:81d6741ab457d14fdedc215516665050f3822d3e56508921cc7239f8c8e66a58"},
    {file = "charset_normalizer-3.0.1-cp38-cp38-manylinux_2_17_ppc64le.manylinux2014_ppc64le.whl", hash = "sha256:8b8af03d2e37866d023ad0ddea594edefc31e827fee64f8de5611a1dbc373174"},
    {file = "charset_normalizer-3.0.1-cp38-cp38-manylinux_2_17_s390x.manylinux2014_s390x.whl", hash = "sha256:9cf4e8ad252f7c38dd1f676b46514f92dc0ebeb0db5552f5f403509705e24753"},
    {file = "charset_normalizer-3.0.1-cp38-cp38-manylinux_2_17_x86_64.manylinux2014_x86_64.whl", hash = "sha256:e696f0dd336161fca9adbb846875d40752e6eba585843c768935ba5c9960722b"},
    {file = "charset_normalizer-3.0.1-cp38-cp38-manylinux_2_5_i686.manylinux1_i686.manylinux_2_17_i686.manylinux2014_i686.whl", hash = "sha256:c22d3fe05ce11d3671297dc8973267daa0f938b93ec716e12e0f6dee81591dc1"},
    {file = "charset_normalizer-3.0.1-cp38-cp38-musllinux_1_1_aarch64.whl", hash = "sha256:109487860ef6a328f3eec66f2bf78b0b72400280d8f8ea05f69c51644ba6521a"},
    {file = "charset_normalizer-3.0.1-cp38-cp38-musllinux_1_1_i686.whl", hash = "sha256:37f8febc8ec50c14f3ec9637505f28e58d4f66752207ea177c1d67df25da5aed"},
    {file = "charset_normalizer-3.0.1-cp38-cp38-musllinux_1_1_ppc64le.whl", hash = "sha256:f97e83fa6c25693c7a35de154681fcc257c1c41b38beb0304b9c4d2d9e164479"},
    {file = "charset_normalizer-3.0.1-cp38-cp38-musllinux_1_1_s390x.whl", hash = "sha256:a152f5f33d64a6be73f1d30c9cc82dfc73cec6477ec268e7c6e4c7d23c2d2291"},
    {file = "charset_normalizer-3.0.1-cp38-cp38-musllinux_1_1_x86_64.whl", hash = "sha256:39049da0ffb96c8cbb65cbf5c5f3ca3168990adf3551bd1dee10c48fce8ae820"},
    {file = "charset_normalizer-3.0.1-cp38-cp38-win32.whl", hash = "sha256:4457ea6774b5611f4bed5eaa5df55f70abde42364d498c5134b7ef4c6958e20e"},
    {file = "charset_normalizer-3.0.1-cp38-cp38-win_amd64.whl", hash = "sha256:e62164b50f84e20601c1ff8eb55620d2ad25fb81b59e3cd776a1902527a788af"},
    {file = "charset_normalizer-3.0.1-cp39-cp39-macosx_10_9_universal2.whl", hash = "sha256:8eade758719add78ec36dc13201483f8e9b5d940329285edcd5f70c0a9edbd7f"},
    {file = "charset_normalizer-3.0.1-cp39-cp39-macosx_10_9_x86_64.whl", hash = "sha256:8499ca8f4502af841f68135133d8258f7b32a53a1d594aa98cc52013fff55678"},
    {file = "charset_normalizer-3.0.1-cp39-cp39-macosx_11_0_arm64.whl", hash = "sha256:3fc1c4a2ffd64890aebdb3f97e1278b0cc72579a08ca4de8cd2c04799a3a22be"},
    {file = "charset_normalizer-3.0.1-cp39-cp39-manylinux_2_17_aarch64.manylinux2014_aarch64.whl", hash = "sha256:00d3ffdaafe92a5dc603cb9bd5111aaa36dfa187c8285c543be562e61b755f6b"},
    {file = "charset_normalizer-3.0.1-cp39-cp39-manylinux_2_17_ppc64le.manylinux2014_ppc64le.whl", hash = "sha256:c2ac1b08635a8cd4e0cbeaf6f5e922085908d48eb05d44c5ae9eabab148512ca"},
    {file = "charset_normalizer-3.0.1-cp39-cp39-manylinux_2_17_s390x.manylinux2014_s390x.whl", hash = "sha256:f6f45710b4459401609ebebdbcfb34515da4fc2aa886f95107f556ac69a9147e"},
    {file = "charset_normalizer-3.0.1-cp39-cp39-manylinux_2_17_x86_64.manylinux2014_x86_64.whl", hash = "sha256:3ae1de54a77dc0d6d5fcf623290af4266412a7c4be0b1ff7444394f03f5c54e3"},
    {file = "charset_normalizer-3.0.1-cp39-cp39-manylinux_2_5_i686.manylinux1_i686.manylinux_2_17_i686.manylinux2014_i686.whl", hash = "sha256:3b590df687e3c5ee0deef9fc8c547d81986d9a1b56073d82de008744452d6541"},
    {file = "charset_normalizer-3.0.1-cp39-cp39-musllinux_1_1_aarch64.whl", hash = "sha256:ab5de034a886f616a5668aa5d098af2b5385ed70142090e2a31bcbd0af0fdb3d"},
    {file = "charset_normalizer-3.0.1-cp39-cp39-musllinux_1_1_i686.whl", hash = "sha256:9cb3032517f1627cc012dbc80a8ec976ae76d93ea2b5feaa9d2a5b8882597579"},
    {file = "charset_normalizer-3.0.1-cp39-cp39-musllinux_1_1_ppc64le.whl", hash = "sha256:608862a7bf6957f2333fc54ab4399e405baad0163dc9f8d99cb236816db169d4"},
    {file = "charset_normalizer-3.0.1-cp39-cp39-musllinux_1_1_s390x.whl", hash = "sha256:0f438ae3532723fb6ead77e7c604be7c8374094ef4ee2c5e03a3a17f1fca256c"},
    {file = "charset_normalizer-3.0.1-cp39-cp39-musllinux_1_1_x86_64.whl", hash = "sha256:356541bf4381fa35856dafa6a965916e54bed415ad8a24ee6de6e37deccf2786"},
    {file = "charset_normalizer-3.0.1-cp39-cp39-win32.whl", hash = "sha256:39cf9ed17fe3b1bc81f33c9ceb6ce67683ee7526e65fde1447c772afc54a1bb8"},
    {file = "charset_normalizer-3.0.1-cp39-cp39-win_amd64.whl", hash = "sha256:0a11e971ed097d24c534c037d298ad32c6ce81a45736d31e0ff0ad37ab437d59"},
    {file = "charset_normalizer-3.0.1-py3-none-any.whl", hash = "sha256:7e189e2e1d3ed2f4aebabd2d5b0f931e883676e51c7624826e0a4e5fe8a0bf24"},
]

[[package]]
name = "click"
version = "8.1.3"
description = "Composable command line interface toolkit"
optional = false
python-versions = ">=3.7"
groups = ["main", "dev"]
files = [
    {file = "click-8.1.3-py3-none-any.whl", hash = "sha256:bb4d8133cb15a609f44e8213d9b391b0809795062913b383c62be0ee95b1db48"},
    {file = "click-8.1.3.tar.gz", hash = "sha256:7682dc8afb30297001674575ea00d1814d808d6a36af415a82bd481d37ba7b8e"},
]

[package.dependencies]
colorama = {version = "*", markers = "platform_system == \"Windows\""}

[[package]]
name = "colorama"
version = "0.4.6"
description = "Cross-platform colored terminal text."
optional = false
python-versions = "!=3.0.*,!=3.1.*,!=3.2.*,!=3.3.*,!=3.4.*,!=3.5.*,!=3.6.*,>=2.7"
groups = ["main", "dev"]
files = [
    {file = "colorama-0.4.6-py2.py3-none-any.whl", hash = "sha256:4f1d9991f5acc0ca119f9d443620b77f9d6b33703e51011c16baf57afb285fc6"},
    {file = "colorama-0.4.6.tar.gz", hash = "sha256:08695f5cb7ed6e0531a20572697297273c47b8cae5a63ffc6d6ed5c201be6e44"},
]

[[package]]
name = "confection"
version = "0.0.4"
description = "The sweetest config system for Python"
optional = false
python-versions = ">=3.6"
groups = ["main"]
files = [
    {file = "confection-0.0.4-py3-none-any.whl", hash = "sha256:aeac5919ba770c7b281aa5863bb6b0efed42568a7ad8ea26b6cb632154503fb2"},
    {file = "confection-0.0.4.tar.gz", hash = "sha256:b1ddf5885da635f0e260a40b339730806dfb1bd17d30e08764f35af841b04ecf"},
]

[package.dependencies]
pydantic = ">=1.7.4,<1.8 || >1.8,<1.8.1 || >1.8.1,<1.11.0"
srsly = ">=2.4.0,<3.0.0"

[[package]]
name = "cymem"
version = "2.0.7"
description = "Manage calls to calloc/free through Cython"
optional = false
python-versions = "*"
groups = ["main"]
files = [
    {file = "cymem-2.0.7-cp310-cp310-macosx_10_9_x86_64.whl", hash = "sha256:4981fc9182cc1fe54bfedf5f73bfec3ce0c27582d9be71e130c46e35958beef0"},
    {file = "cymem-2.0.7-cp310-cp310-macosx_11_0_arm64.whl", hash = "sha256:42aedfd2e77aa0518a24a2a60a2147308903abc8b13c84504af58539c39e52a3"},
    {file = "cymem-2.0.7-cp310-cp310-manylinux_2_17_aarch64.manylinux2014_aarch64.whl", hash = "sha256:c183257dc5ab237b664f64156c743e788f562417c74ea58c5a3939fe2d48d6f6"},
    {file = "cymem-2.0.7-cp310-cp310-manylinux_2_17_x86_64.manylinux2014_x86_64.whl", hash = "sha256:d18250f97eeb13af2e8b19d3cefe4bf743b963d93320b0a2e729771410fd8cf4"},
    {file = "cymem-2.0.7-cp310-cp310-win_amd64.whl", hash = "sha256:864701e626b65eb2256060564ed8eb034ebb0a8f14ce3fbef337e88352cdee9f"},
    {file = "cymem-2.0.7-cp311-cp311-macosx_10_9_x86_64.whl", hash = "sha256:314273be1f143da674388e0a125d409e2721fbf669c380ae27c5cbae4011e26d"},
    {file = "cymem-2.0.7-cp311-cp311-macosx_11_0_arm64.whl", hash = "sha256:df543a36e7000808fe0a03d92fd6cd8bf23fa8737c3f7ae791a5386de797bf79"},
    {file = "cymem-2.0.7-cp311-cp311-manylinux_2_17_aarch64.manylinux2014_aarch64.whl", hash = "sha256:9e5e1b7de7952d89508d07601b9e95b2244e70d7ef60fbc161b3ad68f22815f8"},
    {file = "cymem-2.0.7-cp311-cp311-manylinux_2_17_x86_64.manylinux2014_x86_64.whl", hash = "sha256:2aa33f1dbd7ceda37970e174c38fd1cf106817a261aa58521ba9918156868231"},
    {file = "cymem-2.0.7-cp311-cp311-win_amd64.whl", hash = "sha256:10178e402bb512b2686b8c2f41f930111e597237ca8f85cb583ea93822ef798d"},
    {file = "cymem-2.0.7-cp36-cp36m-manylinux_2_17_aarch64.manylinux2014_aarch64.whl", hash = "sha256:a2971b7da5aa2e65d8fbbe9f2acfc19ff8e73f1896e3d6e1223cc9bf275a0207"},
    {file = "cymem-2.0.7-cp36-cp36m-manylinux_2_17_x86_64.manylinux2014_x86_64.whl", hash = "sha256:85359ab7b490e6c897c04863704481600bd45188a0e2ca7375eb5db193e13cb7"},
    {file = "cymem-2.0.7-cp36-cp36m-win_amd64.whl", hash = "sha256:0ac45088abffbae9b7db2c597f098de51b7e3c1023cb314e55c0f7f08440cf66"},
    {file = "cymem-2.0.7-cp37-cp37m-macosx_10_9_x86_64.whl", hash = "sha256:26e5d5c6958855d2fe3d5629afe85a6aae5531abaa76f4bc21b9abf9caaccdfe"},
    {file = "cymem-2.0.7-cp37-cp37m-manylinux_2_17_aarch64.manylinux2014_aarch64.whl", hash = "sha256:011039e12d3144ac1bf3a6b38f5722b817f0d6487c8184e88c891b360b69f533"},
    {file = "cymem-2.0.7-cp37-cp37m-manylinux_2_17_x86_64.manylinux2014_x86_64.whl", hash = "sha256:6f9e63e5ad4ed6ffa21fd8db1c03b05be3fea2f32e32fdace67a840ea2702c3d"},
    {file = "cymem-2.0.7-cp37-cp37m-win_amd64.whl", hash = "sha256:5ea6b027fdad0c3e9a4f1b94d28d213be08c466a60c72c633eb9db76cf30e53a"},
    {file = "cymem-2.0.7-cp38-cp38-macosx_10_9_x86_64.whl", hash = "sha256:4302df5793a320c4f4a263c7785d2fa7f29928d72cb83ebeb34d64a610f8d819"},
    {file = "cymem-2.0.7-cp38-cp38-macosx_11_0_arm64.whl", hash = "sha256:24b779046484674c054af1e779c68cb224dc9694200ac13b22129d7fb7e99e6d"},
    {file = "cymem-2.0.7-cp38-cp38-manylinux_2_17_aarch64.manylinux2014_aarch64.whl", hash = "sha256:6c50794c612801ed8b599cd4af1ed810a0d39011711c8224f93e1153c00e08d1"},
    {file = "cymem-2.0.7-cp38-cp38-manylinux_2_17_x86_64.manylinux2014_x86_64.whl", hash = "sha256:a9525ad563b36dc1e30889d0087a0daa67dd7bb7d3e1530c4b61cd65cc756a5b"},
    {file = "cymem-2.0.7-cp38-cp38-win_amd64.whl", hash = "sha256:48b98da6b906fe976865263e27734ebc64f972a978a999d447ad6c83334e3f90"},
    {file = "cymem-2.0.7-cp39-cp39-macosx_10_9_x86_64.whl", hash = "sha256:e156788d32ad8f7141330913c5d5d2aa67182fca8f15ae22645e9f379abe8a4c"},
    {file = "cymem-2.0.7-cp39-cp39-macosx_11_0_arm64.whl", hash = "sha256:3da89464021fe669932fce1578343fcaf701e47e3206f50d320f4f21e6683ca5"},
    {file = "cymem-2.0.7-cp39-cp39-manylinux_2_17_aarch64.manylinux2014_aarch64.whl", hash = "sha256:4f359cab9f16e25b3098f816c40acbf1697a3b614a8d02c56e6ebcb9c89a06b3"},
    {file = "cymem-2.0.7-cp39-cp39-manylinux_2_17_x86_64.manylinux2014_x86_64.whl", hash = "sha256:f165d7bce55d6730930e29d8294569788aa127f1be8d1642d9550ed96223cb37"},
    {file = "cymem-2.0.7-cp39-cp39-win_amd64.whl", hash = "sha256:59a09cf0e71b1b88bfa0de544b801585d81d06ea123c1725e7c5da05b7ca0d20"},
    {file = "cymem-2.0.7.tar.gz", hash = "sha256:e6034badb5dd4e10344211c81f16505a55553a7164adc314c75bd80cf07e57a8"},
]

[[package]]
name = "darglint"
version = "1.8.1"
description = "A utility for ensuring Google-style docstrings stay up to date with the source code."
optional = false
python-versions = ">=3.6,<4.0"
groups = ["dev"]
files = [
    {file = "darglint-1.8.1-py3-none-any.whl", hash = "sha256:5ae11c259c17b0701618a20c3da343a3eb98b3bc4b5a83d31cdd94f5ebdced8d"},
    {file = "darglint-1.8.1.tar.gz", hash = "sha256:080d5106df149b199822e7ee7deb9c012b49891538f14a11be681044f0bb20da"},
]

[[package]]
name = "filelock"
version = "3.9.0"
description = "A platform independent file lock."
optional = false
python-versions = ">=3.7"
groups = ["main"]
files = [
    {file = "filelock-3.9.0-py3-none-any.whl", hash = "sha256:f58d535af89bb9ad5cd4df046f741f8553a418c01a7856bf0d173bbc9f6bd16d"},
    {file = "filelock-3.9.0.tar.gz", hash = "sha256:7b319f24340b51f55a2bf7a12ac0755a9b03e718311dac567a0f4f7fabd2f5de"},
]

[package.extras]
docs = ["furo (>=2022.12.7)", "sphinx (>=5.3)", "sphinx-autodoc-typehints (>=1.19.5)"]
testing = ["covdefaults (>=2.2.2)", "coverage (>=7.0.1)", "pytest (>=7.2)", "pytest-cov (>=4)", "pytest-timeout (>=2.1)"]

[[package]]
name = "flake8"
version = "6.0.0"
description = "the modular source code checker: pep8 pyflakes and co"
optional = false
python-versions = ">=3.8.1"
groups = ["dev"]
files = [
    {file = "flake8-6.0.0-py2.py3-none-any.whl", hash = "sha256:3833794e27ff64ea4e9cf5d410082a8b97ff1a06c16aa3d2027339cd0f1195c7"},
    {file = "flake8-6.0.0.tar.gz", hash = "sha256:c61007e76655af75e6785a931f452915b371dc48f56efd765247c8fe68f2b181"},
]

[package.dependencies]
mccabe = ">=0.7.0,<0.8.0"
pycodestyle = ">=2.10.0,<2.11.0"
pyflakes = ">=3.0.0,<3.1.0"

[[package]]
name = "flake8-bandit"
version = "4.1.1"
description = "Automated security testing with bandit and flake8."
optional = false
python-versions = ">=3.6"
groups = ["dev"]
files = [
    {file = "flake8_bandit-4.1.1-py3-none-any.whl", hash = "sha256:4c8a53eb48f23d4ef1e59293657181a3c989d0077c9952717e98a0eace43e06d"},
    {file = "flake8_bandit-4.1.1.tar.gz", hash = "sha256:068e09287189cbfd7f986e92605adea2067630b75380c6b5733dab7d87f9a84e"},
]

[package.dependencies]
bandit = ">=1.7.3"
flake8 = ">=5.0.0"

[[package]]
name = "flake8-bugbear"
version = "23.2.13"
description = "A plugin for flake8 finding likely bugs and design problems in your program. Contains warnings that don't belong in pyflakes and pycodestyle."
optional = false
python-versions = ">=3.7"
groups = ["dev"]
files = [
    {file = "flake8-bugbear-23.2.13.tar.gz", hash = "sha256:39259814a83f33c8409417ee12dd4050c9c0bb4c8707c12fc18ae62b2f3ddee1"},
    {file = "flake8_bugbear-23.2.13-py3-none-any.whl", hash = "sha256:f136bd0ca2684f101168bba2310dec541e11aa6b252260c17dcf58d18069a740"},
]

[package.dependencies]
attrs = ">=19.2.0"
flake8 = ">=3.0.0"

[package.extras]
dev = ["coverage", "hypothesis", "hypothesmith (>=0.2)", "pre-commit", "pytest", "tox"]

[[package]]
name = "flake8-builtins"
version = "2.1.0"
description = "Check for python builtins being used as variables or parameters."
optional = false
python-versions = ">=3.7"
groups = ["dev"]
files = [
    {file = "flake8-builtins-2.1.0.tar.gz", hash = "sha256:12ff1ee96dd4e1f3141141ee6c45a5c7d3b3c440d0949e9b8d345c42b39c51d4"},
    {file = "flake8_builtins-2.1.0-py3-none-any.whl", hash = "sha256:469e8f03d6d0edf4b1e62b6d5a97dce4598592c8a13ec8f0952e7a185eba50a1"},
]

[package.dependencies]
flake8 = "*"

[package.extras]
test = ["pytest"]

[[package]]
name = "flake8-comprehensions"
version = "3.10.1"
description = "A flake8 plugin to help you write better list/set/dict comprehensions."
optional = false
python-versions = ">=3.7"
groups = ["dev"]
files = [
    {file = "flake8-comprehensions-3.10.1.tar.gz", hash = "sha256:412052ac4a947f36b891143430fef4859705af11b2572fbb689f90d372cf26ab"},
    {file = "flake8_comprehensions-3.10.1-py3-none-any.whl", hash = "sha256:d763de3c74bc18a79c039a7ec732e0a1985b0c79309ceb51e56401ad0a2cd44e"},
]

[package.dependencies]
flake8 = ">=3.0,<3.2.0 || >3.2.0"

[[package]]
name = "flake8-docstrings"
version = "1.7.0"
description = "Extension for flake8 which uses pydocstyle to check docstrings"
optional = false
python-versions = ">=3.7"
groups = ["dev"]
files = [
    {file = "flake8_docstrings-1.7.0-py2.py3-none-any.whl", hash = "sha256:51f2344026da083fc084166a9353f5082b01f72901df422f74b4d953ae88ac75"},
    {file = "flake8_docstrings-1.7.0.tar.gz", hash = "sha256:4c8cc748dc16e6869728699e5d0d685da9a10b0ea718e090b1ba088e67a941af"},
]

[package.dependencies]
flake8 = ">=3"
pydocstyle = ">=2.1"

[[package]]
name = "flake8-isort"
version = "6.0.0"
description = "flake8 plugin that integrates isort ."
optional = false
python-versions = ">=3.7"
groups = ["dev"]
files = [
    {file = "flake8-isort-6.0.0.tar.gz", hash = "sha256:537f453a660d7e903f602ecfa36136b140de279df58d02eb1b6a0c84e83c528c"},
    {file = "flake8_isort-6.0.0-py3-none-any.whl", hash = "sha256:aa0cac02a62c7739e370ce6b9c31743edac904bae4b157274511fc8a19c75bbc"},
]

[package.dependencies]
flake8 = "*"
isort = ">=5.0.0,<6"

[package.extras]
test = ["pytest"]

[[package]]
name = "flatbuffers"
version = "23.5.26"
description = "The FlatBuffers serialization format for Python"
optional = false
python-versions = "*"
groups = ["main"]
files = [
    {file = "flatbuffers-23.5.26-py2.py3-none-any.whl", hash = "sha256:c0ff356da363087b915fde4b8b45bdda73432fc17cddb3c8157472eab1422ad1"},
    {file = "flatbuffers-23.5.26.tar.gz", hash = "sha256:9ea1144cac05ce5d86e2859f431c6cd5e66cd9c78c558317c7955fb8d4c78d89"},
]

[[package]]
name = "fsspec"
version = "2023.12.2"
description = "File-system specification"
optional = false
python-versions = ">=3.8"
groups = ["main"]
files = [
    {file = "fsspec-2023.12.2-py3-none-any.whl", hash = "sha256:d800d87f72189a745fa3d6b033b9dc4a34ad069f60ca60b943a63599f5501960"},
    {file = "fsspec-2023.12.2.tar.gz", hash = "sha256:8548d39e8810b59c38014934f6b31e57f40c1b20f911f4cc2b85389c7e9bf0cb"},
]

[package.extras]
abfs = ["adlfs"]
adl = ["adlfs"]
arrow = ["pyarrow (>=1)"]
dask = ["dask", "distributed"]
devel = ["pytest", "pytest-cov"]
dropbox = ["dropbox", "dropboxdrivefs", "requests"]
full = ["adlfs", "aiohttp (!=4.0.0a0,!=4.0.0a1)", "dask", "distributed", "dropbox", "dropboxdrivefs", "fusepy", "gcsfs", "libarchive-c", "ocifs", "panel", "paramiko", "pyarrow (>=1)", "pygit2", "requests", "s3fs", "smbprotocol", "tqdm"]
fuse = ["fusepy"]
gcs = ["gcsfs"]
git = ["pygit2"]
github = ["requests"]
gs = ["gcsfs"]
gui = ["panel"]
hdfs = ["pyarrow (>=1)"]
http = ["aiohttp (!=4.0.0a0,!=4.0.0a1)", "requests"]
libarchive = ["libarchive-c"]
oci = ["ocifs"]
s3 = ["s3fs"]
sftp = ["paramiko"]
smb = ["smbprotocol"]
ssh = ["paramiko"]
tqdm = ["tqdm"]

[[package]]
name = "gast"
version = "0.5.4"
description = "Python AST that abstracts the underlying Python version"
optional = false
python-versions = ">=2.7, !=3.0.*, !=3.1.*, !=3.2.*, !=3.3.*"
groups = ["main"]
files = [
    {file = "gast-0.5.4-py3-none-any.whl", hash = "sha256:6fc4fa5fa10b72fb8aab4ae58bcb023058386e67b6fa2e3e34cec5c769360316"},
    {file = "gast-0.5.4.tar.gz", hash = "sha256:9c270fe5f4b130969b54174de7db4e764b09b4f7f67ccfc32480e29f78348d97"},
]

[[package]]
name = "gitdb"
version = "4.0.10"
description = "Git Object Database"
optional = false
python-versions = ">=3.7"
groups = ["dev"]
files = [
    {file = "gitdb-4.0.10-py3-none-any.whl", hash = "sha256:c286cf298426064079ed96a9e4a9d39e7f3e9bf15ba60701e95f5492f28415c7"},
    {file = "gitdb-4.0.10.tar.gz", hash = "sha256:6eb990b69df4e15bad899ea868dc46572c3f75339735663b81de79b06f17eb9a"},
]

[package.dependencies]
smmap = ">=3.0.1,<6"

[[package]]
name = "gitpython"
version = "3.1.31"
description = "GitPython is a Python library used to interact with Git repositories"
optional = false
python-versions = ">=3.7"
groups = ["dev"]
files = [
    {file = "GitPython-3.1.31-py3-none-any.whl", hash = "sha256:f04893614f6aa713a60cbbe1e6a97403ef633103cdd0ef5eb6efe0deb98dbe8d"},
    {file = "GitPython-3.1.31.tar.gz", hash = "sha256:8ce3bcf69adfdf7c7d503e78fd3b1c492af782d58893b650adb2ac8912ddd573"},
]

[package.dependencies]
gitdb = ">=4.0.1,<5"

[[package]]
name = "google-auth"
version = "2.25.2"
description = "Google Authentication Library"
optional = false
python-versions = ">=3.7"
groups = ["main"]
files = [
    {file = "google-auth-2.25.2.tar.gz", hash = "sha256:42f707937feb4f5e5a39e6c4f343a17300a459aaf03141457ba505812841cc40"},
    {file = "google_auth-2.25.2-py2.py3-none-any.whl", hash = "sha256:473a8dfd0135f75bb79d878436e568f2695dce456764bf3a02b6f8c540b1d256"},
]

[package.dependencies]
cachetools = ">=2.0.0,<6.0"
pyasn1-modules = ">=0.2.1"
rsa = ">=3.1.4,<5"

[package.extras]
aiohttp = ["aiohttp (>=3.6.2,<4.0.0.dev0)", "requests (>=2.20.0,<3.0.0.dev0)"]
enterprise-cert = ["cryptography (==36.0.2)", "pyopenssl (==22.0.0)"]
pyopenssl = ["cryptography (>=38.0.3)", "pyopenssl (>=20.0.0)"]
reauth = ["pyu2f (>=0.1.5)"]
requests = ["requests (>=2.20.0,<3.0.0.dev0)"]

[[package]]
name = "google-auth-oauthlib"
version = "1.2.0"
description = "Google Authentication Library"
optional = false
python-versions = ">=3.6"
groups = ["main"]
files = [
    {file = "google-auth-oauthlib-1.2.0.tar.gz", hash = "sha256:292d2d3783349f2b0734a0a0207b1e1e322ac193c2c09d8f7c613fb7cc501ea8"},
    {file = "google_auth_oauthlib-1.2.0-py2.py3-none-any.whl", hash = "sha256:297c1ce4cb13a99b5834c74a1fe03252e1e499716718b190f56bcb9c4abc4faf"},
]

[package.dependencies]
google-auth = ">=2.15.0"
requests-oauthlib = ">=0.7.0"

[package.extras]
tool = ["click (>=6.0.0)"]

[[package]]
name = "google-pasta"
version = "0.2.0"
description = "pasta is an AST-based Python refactoring library"
optional = false
python-versions = "*"
groups = ["main"]
files = [
    {file = "google-pasta-0.2.0.tar.gz", hash = "sha256:c9f2c8dfc8f96d0d5808299920721be30c9eec37f2389f28904f454565c8a16e"},
    {file = "google_pasta-0.2.0-py2-none-any.whl", hash = "sha256:4612951da876b1a10fe3960d7226f0c7682cf901e16ac06e473b267a5afa8954"},
    {file = "google_pasta-0.2.0-py3-none-any.whl", hash = "sha256:b32482794a366b5366a32c92a9a9201b107821889935a02b3e51f6b432ea84ed"},
]

[package.dependencies]
six = "*"

[[package]]
name = "grpcio"
version = "1.60.0"
description = "HTTP/2-based RPC framework"
optional = false
python-versions = ">=3.7"
groups = ["main"]
files = [
    {file = "grpcio-1.60.0-cp310-cp310-linux_armv7l.whl", hash = "sha256:d020cfa595d1f8f5c6b343530cd3ca16ae5aefdd1e832b777f9f0eb105f5b139"},
    {file = "grpcio-1.60.0-cp310-cp310-macosx_12_0_universal2.whl", hash = "sha256:b98f43fcdb16172dec5f4b49f2fece4b16a99fd284d81c6bbac1b3b69fcbe0ff"},
    {file = "grpcio-1.60.0-cp310-cp310-manylinux_2_17_aarch64.whl", hash = "sha256:20e7a4f7ded59097c84059d28230907cd97130fa74f4a8bfd1d8e5ba18c81491"},
    {file = "grpcio-1.60.0-cp310-cp310-manylinux_2_17_i686.manylinux2014_i686.whl", hash = "sha256:452ca5b4afed30e7274445dd9b441a35ece656ec1600b77fff8c216fdf07df43"},
    {file = "grpcio-1.60.0-cp310-cp310-manylinux_2_17_x86_64.manylinux2014_x86_64.whl", hash = "sha256:43e636dc2ce9ece583b3e2ca41df5c983f4302eabc6d5f9cd04f0562ee8ec1ae"},
    {file = "grpcio-1.60.0-cp310-cp310-musllinux_1_1_i686.whl", hash = "sha256:6e306b97966369b889985a562ede9d99180def39ad42c8014628dd3cc343f508"},
    {file = "grpcio-1.60.0-cp310-cp310-musllinux_1_1_x86_64.whl", hash = "sha256:f897c3b127532e6befdcf961c415c97f320d45614daf84deba0a54e64ea2457b"},
    {file = "grpcio-1.60.0-cp310-cp310-win32.whl", hash = "sha256:b87efe4a380887425bb15f220079aa8336276398dc33fce38c64d278164f963d"},
    {file = "grpcio-1.60.0-cp310-cp310-win_amd64.whl", hash = "sha256:a9c7b71211f066908e518a2ef7a5e211670761651039f0d6a80d8d40054047df"},
    {file = "grpcio-1.60.0-cp311-cp311-linux_armv7l.whl", hash = "sha256:fb464479934778d7cc5baf463d959d361954d6533ad34c3a4f1d267e86ee25fd"},
    {file = "grpcio-1.60.0-cp311-cp311-macosx_10_10_universal2.whl", hash = "sha256:4b44d7e39964e808b071714666a812049765b26b3ea48c4434a3b317bac82f14"},
    {file = "grpcio-1.60.0-cp311-cp311-manylinux_2_17_aarch64.whl", hash = "sha256:90bdd76b3f04bdb21de5398b8a7c629676c81dfac290f5f19883857e9371d28c"},
    {file = "grpcio-1.60.0-cp311-cp311-manylinux_2_17_i686.manylinux2014_i686.whl", hash = "sha256:91229d7203f1ef0ab420c9b53fe2ca5c1fbeb34f69b3bc1b5089466237a4a134"},
    {file = "grpcio-1.60.0-cp311-cp311-manylinux_2_17_x86_64.manylinux2014_x86_64.whl", hash = "sha256:3b36a2c6d4920ba88fa98075fdd58ff94ebeb8acc1215ae07d01a418af4c0253"},
    {file = "grpcio-1.60.0-cp311-cp311-musllinux_1_1_i686.whl", hash = "sha256:297eef542156d6b15174a1231c2493ea9ea54af8d016b8ca7d5d9cc65cfcc444"},
    {file = "grpcio-1.60.0-cp311-cp311-musllinux_1_1_x86_64.whl", hash = "sha256:87c9224acba0ad8bacddf427a1c2772e17ce50b3042a789547af27099c5f751d"},
    {file = "grpcio-1.60.0-cp311-cp311-win32.whl", hash = "sha256:95ae3e8e2c1b9bf671817f86f155c5da7d49a2289c5cf27a319458c3e025c320"},
    {file = "grpcio-1.60.0-cp311-cp311-win_amd64.whl", hash = "sha256:467a7d31554892eed2aa6c2d47ded1079fc40ea0b9601d9f79204afa8902274b"},
    {file = "grpcio-1.60.0-cp312-cp312-linux_armv7l.whl", hash = "sha256:a7152fa6e597c20cb97923407cf0934e14224af42c2b8d915f48bc3ad2d9ac18"},
    {file = "grpcio-1.60.0-cp312-cp312-macosx_10_10_universal2.whl", hash = "sha256:7db16dd4ea1b05ada504f08d0dca1cd9b926bed3770f50e715d087c6f00ad748"},
    {file = "grpcio-1.60.0-cp312-cp312-manylinux_2_17_aarch64.whl", hash = "sha256:b0571a5aef36ba9177e262dc88a9240c866d903a62799e44fd4aae3f9a2ec17e"},
    {file = "grpcio-1.60.0-cp312-cp312-manylinux_2_17_i686.manylinux2014_i686.whl", hash = "sha256:6fd9584bf1bccdfff1512719316efa77be235469e1e3295dce64538c4773840b"},
    {file = "grpcio-1.60.0-cp312-cp312-manylinux_2_17_x86_64.manylinux2014_x86_64.whl", hash = "sha256:d6a478581b1a1a8fdf3318ecb5f4d0cda41cacdffe2b527c23707c9c1b8fdb55"},
    {file = "grpcio-1.60.0-cp312-cp312-musllinux_1_1_i686.whl", hash = "sha256:77c8a317f0fd5a0a2be8ed5cbe5341537d5c00bb79b3bb27ba7c5378ba77dbca"},
    {file = "grpcio-1.60.0-cp312-cp312-musllinux_1_1_x86_64.whl", hash = "sha256:1c30bb23a41df95109db130a6cc1b974844300ae2e5d68dd4947aacba5985aa5"},
    {file = "grpcio-1.60.0-cp312-cp312-win32.whl", hash = "sha256:2aef56e85901c2397bd557c5ba514f84de1f0ae5dd132f5d5fed042858115951"},
    {file = "grpcio-1.60.0-cp312-cp312-win_amd64.whl", hash = "sha256:e381fe0c2aa6c03b056ad8f52f8efca7be29fb4d9ae2f8873520843b6039612a"},
    {file = "grpcio-1.60.0-cp37-cp37m-linux_armv7l.whl", hash = "sha256:92f88ca1b956eb8427a11bb8b4a0c0b2b03377235fc5102cb05e533b8693a415"},
    {file = "grpcio-1.60.0-cp37-cp37m-macosx_10_10_universal2.whl", hash = "sha256:e278eafb406f7e1b1b637c2cf51d3ad45883bb5bd1ca56bc05e4fc135dfdaa65"},
    {file = "grpcio-1.60.0-cp37-cp37m-manylinux_2_17_aarch64.whl", hash = "sha256:a48edde788b99214613e440fce495bbe2b1e142a7f214cce9e0832146c41e324"},
    {file = "grpcio-1.60.0-cp37-cp37m-manylinux_2_17_i686.manylinux2014_i686.whl", hash = "sha256:de2ad69c9a094bf37c1102b5744c9aec6cf74d2b635558b779085d0263166454"},
    {file = "grpcio-1.60.0-cp37-cp37m-manylinux_2_17_x86_64.manylinux2014_x86_64.whl", hash = "sha256:073f959c6f570797272f4ee9464a9997eaf1e98c27cb680225b82b53390d61e6"},
    {file = "grpcio-1.60.0-cp37-cp37m-musllinux_1_1_i686.whl", hash = "sha256:c826f93050c73e7769806f92e601e0efdb83ec8d7c76ddf45d514fee54e8e619"},
    {file = "grpcio-1.60.0-cp37-cp37m-musllinux_1_1_x86_64.whl", hash = "sha256:9e30be89a75ee66aec7f9e60086fadb37ff8c0ba49a022887c28c134341f7179"},
    {file = "grpcio-1.60.0-cp37-cp37m-win_amd64.whl", hash = "sha256:b0fb2d4801546598ac5cd18e3ec79c1a9af8b8f2a86283c55a5337c5aeca4b1b"},
    {file = "grpcio-1.60.0-cp38-cp38-linux_armv7l.whl", hash = "sha256:9073513ec380434eb8d21970e1ab3161041de121f4018bbed3146839451a6d8e"},
    {file = "grpcio-1.60.0-cp38-cp38-macosx_10_10_universal2.whl", hash = "sha256:74d7d9fa97809c5b892449b28a65ec2bfa458a4735ddad46074f9f7d9550ad13"},
    {file = "grpcio-1.60.0-cp38-cp38-manylinux_2_17_aarch64.whl", hash = "sha256:1434ca77d6fed4ea312901122dc8da6c4389738bf5788f43efb19a838ac03ead"},
    {file = "grpcio-1.60.0-cp38-cp38-manylinux_2_17_i686.manylinux2014_i686.whl", hash = "sha256:e61e76020e0c332a98290323ecfec721c9544f5b739fab925b6e8cbe1944cf19"},
    {file = "grpcio-1.60.0-cp38-cp38-manylinux_2_17_x86_64.manylinux2014_x86_64.whl", hash = "sha256:675997222f2e2f22928fbba640824aebd43791116034f62006e19730715166c0"},
    {file = "grpcio-1.60.0-cp38-cp38-musllinux_1_1_i686.whl", hash = "sha256:5208a57eae445ae84a219dfd8b56e04313445d146873117b5fa75f3245bc1390"},
    {file = "grpcio-1.60.0-cp38-cp38-musllinux_1_1_x86_64.whl", hash = "sha256:428d699c8553c27e98f4d29fdc0f0edc50e9a8a7590bfd294d2edb0da7be3629"},
    {file = "grpcio-1.60.0-cp38-cp38-win32.whl", hash = "sha256:83f2292ae292ed5a47cdcb9821039ca8e88902923198f2193f13959360c01860"},
    {file = "grpcio-1.60.0-cp38-cp38-win_amd64.whl", hash = "sha256:705a68a973c4c76db5d369ed573fec3367d7d196673fa86614b33d8c8e9ebb08"},
    {file = "grpcio-1.60.0-cp39-cp39-linux_armv7l.whl", hash = "sha256:c193109ca4070cdcaa6eff00fdb5a56233dc7610216d58fb81638f89f02e4968"},
    {file = "grpcio-1.60.0-cp39-cp39-macosx_10_10_universal2.whl", hash = "sha256:676e4a44e740deaba0f4d95ba1d8c5c89a2fcc43d02c39f69450b1fa19d39590"},
    {file = "grpcio-1.60.0-cp39-cp39-manylinux_2_17_aarch64.whl", hash = "sha256:5ff21e000ff2f658430bde5288cb1ac440ff15c0d7d18b5fb222f941b46cb0d2"},
    {file = "grpcio-1.60.0-cp39-cp39-manylinux_2_17_i686.manylinux2014_i686.whl", hash = "sha256:4c86343cf9ff7b2514dd229bdd88ebba760bd8973dac192ae687ff75e39ebfab"},
    {file = "grpcio-1.60.0-cp39-cp39-manylinux_2_17_x86_64.manylinux2014_x86_64.whl", hash = "sha256:0fd3b3968ffe7643144580f260f04d39d869fcc2cddb745deef078b09fd2b328"},
    {file = "grpcio-1.60.0-cp39-cp39-musllinux_1_1_i686.whl", hash = "sha256:30943b9530fe3620e3b195c03130396cd0ee3a0d10a66c1bee715d1819001eaf"},
    {file = "grpcio-1.60.0-cp39-cp39-musllinux_1_1_x86_64.whl", hash = "sha256:b10241250cb77657ab315270b064a6c7f1add58af94befa20687e7c8d8603ae6"},
    {file = "grpcio-1.60.0-cp39-cp39-win32.whl", hash = "sha256:79a050889eb8d57a93ed21d9585bb63fca881666fc709f5d9f7f9372f5e7fd03"},
    {file = "grpcio-1.60.0-cp39-cp39-win_amd64.whl", hash = "sha256:8a97a681e82bc11a42d4372fe57898d270a2707f36c45c6676e49ce0d5c41353"},
    {file = "grpcio-1.60.0.tar.gz", hash = "sha256:2199165a1affb666aa24adf0c97436686d0a61bc5fc113c037701fb7c7fceb96"},
]

[package.extras]
protobuf = ["grpcio-tools (>=1.60.0)"]

[[package]]
name = "h5py"
version = "3.10.0"
description = "Read and write HDF5 files from Python"
optional = false
python-versions = ">=3.8"
groups = ["main"]
files = [
    {file = "h5py-3.10.0-cp310-cp310-macosx_10_9_x86_64.whl", hash = "sha256:b963fb772964fc1d1563c57e4e2e874022ce11f75ddc6df1a626f42bd49ab99f"},
    {file = "h5py-3.10.0-cp310-cp310-macosx_11_0_arm64.whl", hash = "sha256:012ab448590e3c4f5a8dd0f3533255bc57f80629bf7c5054cf4c87b30085063c"},
    {file = "h5py-3.10.0-cp310-cp310-manylinux_2_17_aarch64.manylinux2014_aarch64.whl", hash = "sha256:781a24263c1270a62cd67be59f293e62b76acfcc207afa6384961762bb88ea03"},
    {file = "h5py-3.10.0-cp310-cp310-manylinux_2_17_x86_64.manylinux2014_x86_64.whl", hash = "sha256:f42e6c30698b520f0295d70157c4e202a9e402406f50dc08f5a7bc416b24e52d"},
    {file = "h5py-3.10.0-cp310-cp310-win_amd64.whl", hash = "sha256:93dd840bd675787fc0b016f7a05fc6efe37312a08849d9dd4053fd0377b1357f"},
    {file = "h5py-3.10.0-cp311-cp311-macosx_10_9_x86_64.whl", hash = "sha256:2381e98af081b6df7f6db300cd88f88e740649d77736e4b53db522d8874bf2dc"},
    {file = "h5py-3.10.0-cp311-cp311-macosx_11_0_arm64.whl", hash = "sha256:667fe23ab33d5a8a6b77970b229e14ae3bb84e4ea3382cc08567a02e1499eedd"},
    {file = "h5py-3.10.0-cp311-cp311-manylinux_2_17_aarch64.manylinux2014_aarch64.whl", hash = "sha256:90286b79abd085e4e65e07c1bd7ee65a0f15818ea107f44b175d2dfe1a4674b7"},
    {file = "h5py-3.10.0-cp311-cp311-manylinux_2_17_x86_64.manylinux2014_x86_64.whl", hash = "sha256:6c013d2e79c00f28ffd0cc24e68665ea03ae9069e167087b2adb5727d2736a52"},
    {file = "h5py-3.10.0-cp311-cp311-win_amd64.whl", hash = "sha256:92273ce69ae4983dadb898fd4d3bea5eb90820df953b401282ee69ad648df684"},
    {file = "h5py-3.10.0-cp312-cp312-macosx_10_9_x86_64.whl", hash = "sha256:3c97d03f87f215e7759a354460fb4b0d0f27001450b18b23e556e7856a0b21c3"},
    {file = "h5py-3.10.0-cp312-cp312-macosx_11_0_arm64.whl", hash = "sha256:86df4c2de68257b8539a18646ceccdcf2c1ce6b1768ada16c8dcfb489eafae20"},
    {file = "h5py-3.10.0-cp312-cp312-manylinux_2_17_x86_64.manylinux2014_x86_64.whl", hash = "sha256:ba9ab36be991119a3ff32d0c7cbe5faf9b8d2375b5278b2aea64effbeba66039"},
    {file = "h5py-3.10.0-cp312-cp312-win_amd64.whl", hash = "sha256:2c8e4fda19eb769e9a678592e67eaec3a2f069f7570c82d2da909c077aa94339"},
    {file = "h5py-3.10.0-cp38-cp38-macosx_10_9_x86_64.whl", hash = "sha256:492305a074327e8d2513011fa9fffeb54ecb28a04ca4c4227d7e1e9616d35641"},
    {file = "h5py-3.10.0-cp38-cp38-macosx_11_0_arm64.whl", hash = "sha256:9450464b458cca2c86252b624279115dcaa7260a40d3cb1594bf2b410a2bd1a3"},
    {file = "h5py-3.10.0-cp38-cp38-manylinux_2_17_aarch64.manylinux2014_aarch64.whl", hash = "sha256:fd6f6d1384a9f491732cee233b99cd4bfd6e838a8815cc86722f9d2ee64032af"},
    {file = "h5py-3.10.0-cp38-cp38-manylinux_2_17_x86_64.manylinux2014_x86_64.whl", hash = "sha256:3074ec45d3dc6e178c6f96834cf8108bf4a60ccb5ab044e16909580352010a97"},
    {file = "h5py-3.10.0-cp38-cp38-win_amd64.whl", hash = "sha256:212bb997a91e6a895ce5e2f365ba764debeaef5d2dca5c6fb7098d66607adf99"},
    {file = "h5py-3.10.0-cp39-cp39-macosx_10_9_x86_64.whl", hash = "sha256:5dfc65ac21fa2f630323c92453cadbe8d4f504726ec42f6a56cf80c2f90d6c52"},
    {file = "h5py-3.10.0-cp39-cp39-macosx_11_0_arm64.whl", hash = "sha256:d4682b94fd36ab217352be438abd44c8f357c5449b8995e63886b431d260f3d3"},
    {file = "h5py-3.10.0-cp39-cp39-manylinux_2_17_aarch64.manylinux2014_aarch64.whl", hash = "sha256:aece0e2e1ed2aab076c41802e50a0c3e5ef8816d60ece39107d68717d4559824"},
    {file = "h5py-3.10.0-cp39-cp39-manylinux_2_17_x86_64.manylinux2014_x86_64.whl", hash = "sha256:43a61b2c2ad65b1fabc28802d133eed34debcc2c8b420cb213d3d4ef4d3e2229"},
    {file = "h5py-3.10.0-cp39-cp39-win_amd64.whl", hash = "sha256:ae2f0201c950059676455daf92700eeb57dcf5caaf71b9e1328e6e6593601770"},
    {file = "h5py-3.10.0.tar.gz", hash = "sha256:d93adc48ceeb33347eb24a634fb787efc7ae4644e6ea4ba733d099605045c049"},
]

[package.dependencies]
numpy = ">=1.17.3"

[[package]]
name = "huggingface-hub"
version = "0.20.1"
description = "Client library to download and publish models, datasets and other repos on the huggingface.co hub"
optional = false
python-versions = ">=3.8.0"
groups = ["main"]
files = [
    {file = "huggingface_hub-0.20.1-py3-none-any.whl", hash = "sha256:ecfdea395a8bc68cd160106c5bd857f7e010768d95f9e1862a779010cc304831"},
    {file = "huggingface_hub-0.20.1.tar.gz", hash = "sha256:8c88c4c3c8853e22f2dfb4d84c3d493f4e1af52fb3856a90e1eeddcf191ddbb1"},
]

[package.dependencies]
filelock = "*"
fsspec = ">=2023.5.0"
packaging = ">=20.9"
pyyaml = ">=5.1"
requests = "*"
tqdm = ">=4.42.1"
typing-extensions = ">=3.7.4.3"

[package.extras]
all = ["InquirerPy (==0.3.4)", "Jinja2", "Pillow", "aiohttp", "gradio", "jedi", "mypy (==1.5.1)", "numpy", "pydantic (>1.1,<2.0) ; python_version == \"3.8\"", "pydantic (>1.1,<3.0) ; python_version > \"3.8\"", "pytest", "pytest-asyncio", "pytest-cov", "pytest-env", "pytest-rerunfailures", "pytest-vcr", "pytest-xdist", "ruff (>=0.1.3)", "soundfile", "types-PyYAML", "types-requests", "types-simplejson", "types-toml", "types-tqdm", "types-urllib3", "typing-extensions (>=4.8.0)", "urllib3 (<2.0)"]
cli = ["InquirerPy (==0.3.4)"]
dev = ["InquirerPy (==0.3.4)", "Jinja2", "Pillow", "aiohttp", "gradio", "jedi", "mypy (==1.5.1)", "numpy", "pydantic (>1.1,<2.0) ; python_version == \"3.8\"", "pydantic (>1.1,<3.0) ; python_version > \"3.8\"", "pytest", "pytest-asyncio", "pytest-cov", "pytest-env", "pytest-rerunfailures", "pytest-vcr", "pytest-xdist", "ruff (>=0.1.3)", "soundfile", "types-PyYAML", "types-requests", "types-simplejson", "types-toml", "types-tqdm", "types-urllib3", "typing-extensions (>=4.8.0)", "urllib3 (<2.0)"]
fastai = ["fastai (>=2.4)", "fastcore (>=1.3.27)", "toml"]
inference = ["aiohttp", "pydantic (>1.1,<2.0) ; python_version == \"3.8\"", "pydantic (>1.1,<3.0) ; python_version > \"3.8\""]
quality = ["mypy (==1.5.1)", "ruff (>=0.1.3)"]
tensorflow = ["graphviz", "pydot", "tensorflow"]
testing = ["InquirerPy (==0.3.4)", "Jinja2", "Pillow", "aiohttp", "gradio", "jedi", "numpy", "pydantic (>1.1,<2.0) ; python_version == \"3.8\"", "pydantic (>1.1,<3.0) ; python_version > \"3.8\"", "pytest", "pytest-asyncio", "pytest-cov", "pytest-env", "pytest-rerunfailures", "pytest-vcr", "pytest-xdist", "soundfile", "urllib3 (<2.0)"]
torch = ["torch"]
typing = ["types-PyYAML", "types-requests", "types-simplejson", "types-toml", "types-tqdm", "types-urllib3", "typing-extensions (>=4.8.0)"]

[[package]]
name = "hyperpyyaml"
version = "1.1.0"
description = "Extensions to YAML syntax for better python interaction"
optional = false
python-versions = "*"
groups = ["main"]
files = [
    {file = "HyperPyYAML-1.1.0-py3-none-any.whl", hash = "sha256:39fb02f8d80444d8a0bd92550bd4c98aff838a65cfd109149b1e1683902dc319"},
    {file = "HyperPyYAML-1.1.0.tar.gz", hash = "sha256:4873c675ee31e9411e6a15a992e0d4be06c5e78b4c59feebd5cd64384a0eaf19"},
]

[package.dependencies]
pyyaml = ">=5.1"
"ruamel.yaml" = ">=0.17.8"

[[package]]
name = "idna"
version = "3.4"
description = "Internationalized Domain Names in Applications (IDNA)"
optional = false
python-versions = ">=3.5"
groups = ["main"]
files = [
    {file = "idna-3.4-py3-none-any.whl", hash = "sha256:90b77e79eaa3eba6de819a0c442c0b4ceefc341a7a2ab77d7562bf49f425c5c2"},
    {file = "idna-3.4.tar.gz", hash = "sha256:814f528e8dead7d329833b91c5faa87d60bf71824cd12a7530b5526063d02cb4"},
]

[[package]]
name = "isort"
version = "5.12.0"
description = "A Python utility / library to sort Python imports."
optional = false
python-versions = ">=3.8.0"
groups = ["dev"]
files = [
    {file = "isort-5.12.0-py3-none-any.whl", hash = "sha256:f84c2818376e66cf843d497486ea8fed8700b340f308f076c6fb1229dff318b6"},
    {file = "isort-5.12.0.tar.gz", hash = "sha256:8bef7dde241278824a6d83f44a544709b065191b95b6e50894bdc722fcba0504"},
]

[package.extras]
colors = ["colorama (>=0.4.3)"]
pipfile-deprecated-finder = ["pip-shims (>=0.5.2)", "pipreqs", "requirementslib"]
plugins = ["setuptools"]
requirements-deprecated-finder = ["pip-api", "pipreqs"]

[[package]]
name = "jinja2"
version = "3.1.2"
description = "A very fast and expressive template engine."
optional = false
python-versions = ">=3.7"
groups = ["main"]
files = [
    {file = "Jinja2-3.1.2-py3-none-any.whl", hash = "sha256:6088930bfe239f0e6710546ab9c19c9ef35e29792895fed6e6e31a023a182a61"},
    {file = "Jinja2-3.1.2.tar.gz", hash = "sha256:31351a702a408a9e7595a8fc6150fc3f43bb6bf7e319770cbc0db9df9437e852"},
]

[package.dependencies]
MarkupSafe = ">=2.0"

[package.extras]
i18n = ["Babel (>=2.7)"]

[[package]]
name = "joblib"
version = "1.2.0"
description = "Lightweight pipelining with Python functions"
optional = false
python-versions = ">=3.7"
groups = ["main"]
files = [
    {file = "joblib-1.2.0-py3-none-any.whl", hash = "sha256:091138ed78f800342968c523bdde947e7a305b8594b910a0fea2ab83c3c6d385"},
    {file = "joblib-1.2.0.tar.gz", hash = "sha256:e1cee4a79e4af22881164f218d4311f60074197fb707e082e803b61f6d137018"},
]

[[package]]
name = "keras"
version = "2.15.0"
description = "Deep learning for humans."
optional = false
python-versions = ">=3.8"
groups = ["main"]
files = [
    {file = "keras-2.15.0-py3-none-any.whl", hash = "sha256:2dcc6d2e30cf9c951064b63c1f4c404b966c59caf09e01f3549138ec8ee0dd1f"},
    {file = "keras-2.15.0.tar.gz", hash = "sha256:81871d298c064dc4ac6b58440fdae67bfcf47c8d7ad28580fab401834c06a575"},
]

[[package]]
name = "langcodes"
version = "3.3.0"
description = "Tools for labeling human languages with IETF language tags"
optional = false
python-versions = ">=3.6"
groups = ["main"]
files = [
    {file = "langcodes-3.3.0-py3-none-any.whl", hash = "sha256:4d89fc9acb6e9c8fdef70bcdf376113a3db09b67285d9e1d534de6d8818e7e69"},
    {file = "langcodes-3.3.0.tar.gz", hash = "sha256:794d07d5a28781231ac335a1561b8442f8648ca07cd518310aeb45d6f0807ef6"},
]

[package.extras]
data = ["language-data (>=1.1,<2.0)"]

[[package]]
name = "libclang"
version = "16.0.6"
description = "Clang Python Bindings, mirrored from the official LLVM repo: https://github.com/llvm/llvm-project/tree/main/clang/bindings/python, to make the installation process easier."
optional = false
python-versions = "*"
groups = ["main"]
files = [
    {file = "libclang-16.0.6-1-py2.py3-none-manylinux2014_aarch64.whl", hash = "sha256:88bc7e7b393c32e41e03ba77ef02fdd647da1f764c2cd028e69e0837080b79f6"},
    {file = "libclang-16.0.6-1-py2.py3-none-manylinux2014_armv7l.whl", hash = "sha256:d80ed5827736ed5ec2bcedf536720476fd9d4fa4c79ef0cb24aea4c59332f361"},
    {file = "libclang-16.0.6-py2.py3-none-macosx_10_9_x86_64.whl", hash = "sha256:da9e47ebc3f0a6d90fb169ef25f9fbcd29b4a4ef97a8b0e3e3a17800af1423f4"},
    {file = "libclang-16.0.6-py2.py3-none-macosx_11_0_arm64.whl", hash = "sha256:e1a5ad1e895e5443e205568c85c04b4608e4e973dae42f4dfd9cb46c81d1486b"},
    {file = "libclang-16.0.6-py2.py3-none-manylinux2010_x86_64.whl", hash = "sha256:9dcdc730939788b8b69ffd6d5d75fe5366e3ee007f1e36a99799ec0b0c001492"},
    {file = "libclang-16.0.6-py2.py3-none-manylinux2014_aarch64.whl", hash = "sha256:8130482120500476a027171f8f3c8dfc2536b591716eea71fc5da22cae13131b"},
    {file = "libclang-16.0.6-py2.py3-none-manylinux2014_armv7l.whl", hash = "sha256:1e940048f51d0b0999099a9b78629ab8a64b62af5e9ff1b2b062439c21ee244d"},
    {file = "libclang-16.0.6-py2.py3-none-musllinux_1_2_x86_64.whl", hash = "sha256:f04e3060ae1f207f234d0608900c99c50edcb743e5e18276d78da2ddd727d39f"},
    {file = "libclang-16.0.6-py2.py3-none-win_amd64.whl", hash = "sha256:daab4a11dae228f1efa9efa3fe638b493b14d8d52c71fb3c7019e2f1df4514c2"},
    {file = "libclang-16.0.6-py2.py3-none-win_arm64.whl", hash = "sha256:4a9acbfd9c135a72f80d5dbff7588dfb0c81458244a89b9e83526e8595880e0a"},
    {file = "libclang-16.0.6.tar.gz", hash = "sha256:4acdde39dfe410c877b4ccc0d4b57eb952100e4ee26bbdf6cfdb88e2033a7d31"},
]

[[package]]
name = "loguru"
version = "0.6.0"
description = "Python logging made (stupidly) simple"
optional = false
python-versions = ">=3.5"
groups = ["main"]
files = [
    {file = "loguru-0.6.0-py3-none-any.whl", hash = "sha256:4e2414d534a2ab57573365b3e6d0234dfb1d84b68b7f3b948e6fb743860a77c3"},
    {file = "loguru-0.6.0.tar.gz", hash = "sha256:066bd06758d0a513e9836fd9c6b5a75bfb3fd36841f4b996bc60b547a309d41c"},
]

[package.dependencies]
colorama = {version = ">=0.3.4", markers = "sys_platform == \"win32\""}
win32-setctime = {version = ">=1.0.0", markers = "sys_platform == \"win32\""}

[package.extras]
dev = ["Sphinx (>=4.1.1) ; python_version >= \"3.6\"", "black (>=19.10b0) ; python_version >= \"3.6\"", "colorama (>=0.3.4)", "docutils (==0.16)", "flake8 (>=3.7.7)", "isort (>=5.1.1) ; python_version >= \"3.6\"", "pytest (>=4.6.2)", "pytest-cov (>=2.7.1)", "sphinx-autobuild (>=0.7.1) ; python_version >= \"3.6\"", "sphinx-rtd-theme (>=0.4.3) ; python_version >= \"3.6\"", "tox (>=3.9.0)"]

[[package]]
name = "markdown"
version = "3.5.1"
description = "Python implementation of John Gruber's Markdown."
optional = false
python-versions = ">=3.8"
groups = ["main"]
files = [
    {file = "Markdown-3.5.1-py3-none-any.whl", hash = "sha256:5874b47d4ee3f0b14d764324d2c94c03ea66bee56f2d929da9f2508d65e722dc"},
    {file = "Markdown-3.5.1.tar.gz", hash = "sha256:b65d7beb248dc22f2e8a31fb706d93798093c308dc1aba295aedeb9d41a813bd"},
]

[package.extras]
docs = ["mdx-gh-links (>=0.2)", "mkdocs (>=1.5)", "mkdocs-gen-files", "mkdocs-literate-nav", "mkdocs-nature (>=0.6)", "mkdocs-section-index", "mkdocstrings[python]"]
testing = ["coverage", "pyyaml"]

[[package]]
name = "markupsafe"
version = "2.1.2"
description = "Safely add untrusted strings to HTML/XML markup."
optional = false
python-versions = ">=3.7"
groups = ["main"]
files = [
    {file = "MarkupSafe-2.1.2-cp310-cp310-macosx_10_9_universal2.whl", hash = "sha256:665a36ae6f8f20a4676b53224e33d456a6f5a72657d9c83c2aa00765072f31f7"},
    {file = "MarkupSafe-2.1.2-cp310-cp310-macosx_10_9_x86_64.whl", hash = "sha256:340bea174e9761308703ae988e982005aedf427de816d1afe98147668cc03036"},
    {file = "MarkupSafe-2.1.2-cp310-cp310-manylinux_2_17_aarch64.manylinux2014_aarch64.whl", hash = "sha256:22152d00bf4a9c7c83960521fc558f55a1adbc0631fbb00a9471e097b19d72e1"},
    {file = "MarkupSafe-2.1.2-cp310-cp310-manylinux_2_17_x86_64.manylinux2014_x86_64.whl", hash = "sha256:28057e985dace2f478e042eaa15606c7efccb700797660629da387eb289b9323"},
    {file = "MarkupSafe-2.1.2-cp310-cp310-manylinux_2_5_i686.manylinux1_i686.manylinux_2_17_i686.manylinux2014_i686.whl", hash = "sha256:ca244fa73f50a800cf8c3ebf7fd93149ec37f5cb9596aa8873ae2c1d23498601"},
    {file = "MarkupSafe-2.1.2-cp310-cp310-musllinux_1_1_aarch64.whl", hash = "sha256:d9d971ec1e79906046aa3ca266de79eac42f1dbf3612a05dc9368125952bd1a1"},
    {file = "MarkupSafe-2.1.2-cp310-cp310-musllinux_1_1_i686.whl", hash = "sha256:7e007132af78ea9df29495dbf7b5824cb71648d7133cf7848a2a5dd00d36f9ff"},
    {file = "MarkupSafe-2.1.2-cp310-cp310-musllinux_1_1_x86_64.whl", hash = "sha256:7313ce6a199651c4ed9d7e4cfb4aa56fe923b1adf9af3b420ee14e6d9a73df65"},
    {file = "MarkupSafe-2.1.2-cp310-cp310-win32.whl", hash = "sha256:c4a549890a45f57f1ebf99c067a4ad0cb423a05544accaf2b065246827ed9603"},
    {file = "MarkupSafe-2.1.2-cp310-cp310-win_amd64.whl", hash = "sha256:835fb5e38fd89328e9c81067fd642b3593c33e1e17e2fdbf77f5676abb14a156"},
    {file = "MarkupSafe-2.1.2-cp311-cp311-macosx_10_9_universal2.whl", hash = "sha256:2ec4f2d48ae59bbb9d1f9d7efb9236ab81429a764dedca114f5fdabbc3788013"},
    {file = "MarkupSafe-2.1.2-cp311-cp311-macosx_10_9_x86_64.whl", hash = "sha256:608e7073dfa9e38a85d38474c082d4281f4ce276ac0010224eaba11e929dd53a"},
    {file = "MarkupSafe-2.1.2-cp311-cp311-manylinux_2_17_aarch64.manylinux2014_aarch64.whl", hash = "sha256:65608c35bfb8a76763f37036547f7adfd09270fbdbf96608be2bead319728fcd"},
    {file = "MarkupSafe-2.1.2-cp311-cp311-manylinux_2_17_x86_64.manylinux2014_x86_64.whl", hash = "sha256:f2bfb563d0211ce16b63c7cb9395d2c682a23187f54c3d79bfec33e6705473c6"},
    {file = "MarkupSafe-2.1.2-cp311-cp311-manylinux_2_5_i686.manylinux1_i686.manylinux_2_17_i686.manylinux2014_i686.whl", hash = "sha256:da25303d91526aac3672ee6d49a2f3db2d9502a4a60b55519feb1a4c7714e07d"},
    {file = "MarkupSafe-2.1.2-cp311-cp311-musllinux_1_1_aarch64.whl", hash = "sha256:9cad97ab29dfc3f0249b483412c85c8ef4766d96cdf9dcf5a1e3caa3f3661cf1"},
    {file = "MarkupSafe-2.1.2-cp311-cp311-musllinux_1_1_i686.whl", hash = "sha256:085fd3201e7b12809f9e6e9bc1e5c96a368c8523fad5afb02afe3c051ae4afcc"},
    {file = "MarkupSafe-2.1.2-cp311-cp311-musllinux_1_1_x86_64.whl", hash = "sha256:1bea30e9bf331f3fef67e0a3877b2288593c98a21ccb2cf29b74c581a4eb3af0"},
    {file = "MarkupSafe-2.1.2-cp311-cp311-win32.whl", hash = "sha256:7df70907e00c970c60b9ef2938d894a9381f38e6b9db73c5be35e59d92e06625"},
    {file = "MarkupSafe-2.1.2-cp311-cp311-win_amd64.whl", hash = "sha256:e55e40ff0cc8cc5c07996915ad367fa47da6b3fc091fdadca7f5403239c5fec3"},
    {file = "MarkupSafe-2.1.2-cp37-cp37m-macosx_10_9_x86_64.whl", hash = "sha256:a6e40afa7f45939ca356f348c8e23048e02cb109ced1eb8420961b2f40fb373a"},
    {file = "MarkupSafe-2.1.2-cp37-cp37m-manylinux_2_17_aarch64.manylinux2014_aarch64.whl", hash = "sha256:cf877ab4ed6e302ec1d04952ca358b381a882fbd9d1b07cccbfd61783561f98a"},
    {file = "MarkupSafe-2.1.2-cp37-cp37m-manylinux_2_17_x86_64.manylinux2014_x86_64.whl", hash = "sha256:63ba06c9941e46fa389d389644e2d8225e0e3e5ebcc4ff1ea8506dce646f8c8a"},
    {file = "MarkupSafe-2.1.2-cp37-cp37m-manylinux_2_5_i686.manylinux1_i686.manylinux_2_17_i686.manylinux2014_i686.whl", hash = "sha256:f1cd098434e83e656abf198f103a8207a8187c0fc110306691a2e94a78d0abb2"},
    {file = "MarkupSafe-2.1.2-cp37-cp37m-musllinux_1_1_aarch64.whl", hash = "sha256:55f44b440d491028addb3b88f72207d71eeebfb7b5dbf0643f7c023ae1fba619"},
    {file = "MarkupSafe-2.1.2-cp37-cp37m-musllinux_1_1_i686.whl", hash = "sha256:a6f2fcca746e8d5910e18782f976489939d54a91f9411c32051b4aab2bd7c513"},
    {file = "MarkupSafe-2.1.2-cp37-cp37m-musllinux_1_1_x86_64.whl", hash = "sha256:0b462104ba25f1ac006fdab8b6a01ebbfbce9ed37fd37fd4acd70c67c973e460"},
    {file = "MarkupSafe-2.1.2-cp37-cp37m-win32.whl", hash = "sha256:7668b52e102d0ed87cb082380a7e2e1e78737ddecdde129acadb0eccc5423859"},
    {file = "MarkupSafe-2.1.2-cp37-cp37m-win_amd64.whl", hash = "sha256:6d6607f98fcf17e534162f0709aaad3ab7a96032723d8ac8750ffe17ae5a0666"},
    {file = "MarkupSafe-2.1.2-cp38-cp38-macosx_10_9_universal2.whl", hash = "sha256:a806db027852538d2ad7555b203300173dd1b77ba116de92da9afbc3a3be3eed"},
    {file = "MarkupSafe-2.1.2-cp38-cp38-macosx_10_9_x86_64.whl", hash = "sha256:a4abaec6ca3ad8660690236d11bfe28dfd707778e2442b45addd2f086d6ef094"},
    {file = "MarkupSafe-2.1.2-cp38-cp38-manylinux_2_17_aarch64.manylinux2014_aarch64.whl", hash = "sha256:f03a532d7dee1bed20bc4884194a16160a2de9ffc6354b3878ec9682bb623c54"},
    {file = "MarkupSafe-2.1.2-cp38-cp38-manylinux_2_17_x86_64.manylinux2014_x86_64.whl", hash = "sha256:4cf06cdc1dda95223e9d2d3c58d3b178aa5dacb35ee7e3bbac10e4e1faacb419"},
    {file = "MarkupSafe-2.1.2-cp38-cp38-manylinux_2_5_i686.manylinux1_i686.manylinux_2_17_i686.manylinux2014_i686.whl", hash = "sha256:22731d79ed2eb25059ae3df1dfc9cb1546691cc41f4e3130fe6bfbc3ecbbecfa"},
    {file = "MarkupSafe-2.1.2-cp38-cp38-musllinux_1_1_aarch64.whl", hash = "sha256:f8ffb705ffcf5ddd0e80b65ddf7bed7ee4f5a441ea7d3419e861a12eaf41af58"},
    {file = "MarkupSafe-2.1.2-cp38-cp38-musllinux_1_1_i686.whl", hash = "sha256:8db032bf0ce9022a8e41a22598eefc802314e81b879ae093f36ce9ddf39ab1ba"},
    {file = "MarkupSafe-2.1.2-cp38-cp38-musllinux_1_1_x86_64.whl", hash = "sha256:2298c859cfc5463f1b64bd55cb3e602528db6fa0f3cfd568d3605c50678f8f03"},
    {file = "MarkupSafe-2.1.2-cp38-cp38-win32.whl", hash = "sha256:50c42830a633fa0cf9e7d27664637532791bfc31c731a87b202d2d8ac40c3ea2"},
    {file = "MarkupSafe-2.1.2-cp38-cp38-win_amd64.whl", hash = "sha256:bb06feb762bade6bf3c8b844462274db0c76acc95c52abe8dbed28ae3d44a147"},
    {file = "MarkupSafe-2.1.2-cp39-cp39-macosx_10_9_universal2.whl", hash = "sha256:99625a92da8229df6d44335e6fcc558a5037dd0a760e11d84be2260e6f37002f"},
    {file = "MarkupSafe-2.1.2-cp39-cp39-macosx_10_9_x86_64.whl", hash = "sha256:8bca7e26c1dd751236cfb0c6c72d4ad61d986e9a41bbf76cb445f69488b2a2bd"},
    {file = "MarkupSafe-2.1.2-cp39-cp39-manylinux_2_17_aarch64.manylinux2014_aarch64.whl", hash = "sha256:40627dcf047dadb22cd25ea7ecfe9cbf3bbbad0482ee5920b582f3809c97654f"},
    {file = "MarkupSafe-2.1.2-cp39-cp39-manylinux_2_17_x86_64.manylinux2014_x86_64.whl", hash = "sha256:40dfd3fefbef579ee058f139733ac336312663c6706d1163b82b3003fb1925c4"},
    {file = "MarkupSafe-2.1.2-cp39-cp39-manylinux_2_5_i686.manylinux1_i686.manylinux_2_17_i686.manylinux2014_i686.whl", hash = "sha256:090376d812fb6ac5f171e5938e82e7f2d7adc2b629101cec0db8b267815c85e2"},
    {file = "MarkupSafe-2.1.2-cp39-cp39-musllinux_1_1_aarch64.whl", hash = "sha256:2e7821bffe00aa6bd07a23913b7f4e01328c3d5cc0b40b36c0bd81d362faeb65"},
    {file = "MarkupSafe-2.1.2-cp39-cp39-musllinux_1_1_i686.whl", hash = "sha256:c0a33bc9f02c2b17c3ea382f91b4db0e6cde90b63b296422a939886a7a80de1c"},
    {file = "MarkupSafe-2.1.2-cp39-cp39-musllinux_1_1_x86_64.whl", hash = "sha256:b8526c6d437855442cdd3d87eede9c425c4445ea011ca38d937db299382e6fa3"},
    {file = "MarkupSafe-2.1.2-cp39-cp39-win32.whl", hash = "sha256:137678c63c977754abe9086a3ec011e8fd985ab90631145dfb9294ad09c102a7"},
    {file = "MarkupSafe-2.1.2-cp39-cp39-win_amd64.whl", hash = "sha256:0576fe974b40a400449768941d5d0858cc624e3249dfd1e0c33674e5c7ca7aed"},
    {file = "MarkupSafe-2.1.2.tar.gz", hash = "sha256:abcabc8c2b26036d62d4c746381a6f7cf60aafcc653198ad678306986b09450d"},
]

[[package]]
name = "mccabe"
version = "0.7.0"
description = "McCabe checker, plugin for flake8"
optional = false
python-versions = ">=3.6"
groups = ["dev"]
files = [
    {file = "mccabe-0.7.0-py2.py3-none-any.whl", hash = "sha256:6c2d30ab6be0e4a46919781807b4f0d834ebdd6c6e3dca0bda5a15f863427b6e"},
    {file = "mccabe-0.7.0.tar.gz", hash = "sha256:348e0240c33b60bbdf4e523192ef919f28cb2c3d7d5c7794f74009290f236325"},
]

[[package]]
name = "ml-dtypes"
version = "0.3.2"
description = ""
optional = false
python-versions = ">=3.9"
groups = ["main"]
files = [
    {file = "ml_dtypes-0.3.2-cp310-cp310-macosx_10_9_universal2.whl", hash = "sha256:7afde548890a92b41c0fed3a6c525f1200a5727205f73dc21181a2726571bb53"},
    {file = "ml_dtypes-0.3.2-cp310-cp310-manylinux_2_17_aarch64.manylinux2014_aarch64.whl", hash = "sha256:d1a746fe5fb9cd974a91070174258f0be129c592b93f9ce7df6cc336416c3fbd"},
    {file = "ml_dtypes-0.3.2-cp310-cp310-manylinux_2_17_x86_64.manylinux2014_x86_64.whl", hash = "sha256:961134ea44c7b8ca63eda902a44b58cd8bd670e21d62e255c81fba0a8e70d9b7"},
    {file = "ml_dtypes-0.3.2-cp310-cp310-win_amd64.whl", hash = "sha256:6b35c4e8ca957c877ac35c79ffa77724ecc3702a1e4b18b08306c03feae597bb"},
    {file = "ml_dtypes-0.3.2-cp311-cp311-macosx_10_9_universal2.whl", hash = "sha256:763697ab8a88d47443997a7cdf3aac7340049aed45f7521f6b0ec8a0594821fe"},
    {file = "ml_dtypes-0.3.2-cp311-cp311-manylinux_2_17_aarch64.manylinux2014_aarch64.whl", hash = "sha256:b89b194e9501a92d289c1ffd411380baf5daafb9818109a4f49b0a1b6dce4462"},
    {file = "ml_dtypes-0.3.2-cp311-cp311-manylinux_2_17_x86_64.manylinux2014_x86_64.whl", hash = "sha256:2c34f2ba9660b21fe1034b608308a01be82bbef2a92fb8199f24dc6bad0d5226"},
    {file = "ml_dtypes-0.3.2-cp311-cp311-win_amd64.whl", hash = "sha256:6604877d567a29bfe7cc02969ae0f2425260e5335505cf5e7fefc3e5465f5655"},
    {file = "ml_dtypes-0.3.2-cp312-cp312-macosx_10_9_universal2.whl", hash = "sha256:93b78f53431c93953f7850bb1b925a17f0ab5d97527e38a7e865b5b4bc5cfc18"},
    {file = "ml_dtypes-0.3.2-cp312-cp312-manylinux_2_17_aarch64.manylinux2014_aarch64.whl", hash = "sha256:3a17ef2322e60858d93584e9c52a5be7dd6236b056b7fa1ec57f1bb6ba043e33"},
    {file = "ml_dtypes-0.3.2-cp312-cp312-manylinux_2_17_x86_64.manylinux2014_x86_64.whl", hash = "sha256:e8505946df1665db01332d885c2020b4cb9e84a8b1241eb4ba69d59591f65855"},
    {file = "ml_dtypes-0.3.2-cp312-cp312-win_amd64.whl", hash = "sha256:f47619d978ab1ae7dfdc4052ea97c636c6263e1f19bd1be0e42c346b98d15ff4"},
    {file = "ml_dtypes-0.3.2-cp39-cp39-macosx_10_9_universal2.whl", hash = "sha256:c7b3fb3d4f6b39bcd4f6c4b98f406291f0d681a895490ee29a0f95bab850d53c"},
    {file = "ml_dtypes-0.3.2-cp39-cp39-manylinux_2_17_aarch64.manylinux2014_aarch64.whl", hash = "sha256:7a4c3fcbf86fa52d0204f07cfd23947ef05b4ad743a1a988e163caa34a201e5e"},
    {file = "ml_dtypes-0.3.2-cp39-cp39-manylinux_2_17_x86_64.manylinux2014_x86_64.whl", hash = "sha256:91f8783fd1f2c23fd3b9ee5ad66b785dafa58ba3cdb050c4458021fa4d1eb226"},
    {file = "ml_dtypes-0.3.2-cp39-cp39-win_amd64.whl", hash = "sha256:7ba8e1fafc7fff3e643f453bffa7d082df1678a73286ce8187d3e825e776eb94"},
    {file = "ml_dtypes-0.3.2.tar.gz", hash = "sha256:533059bc5f1764fac071ef54598db358c167c51a718f68f5bb55e3dee79d2967"},
]

[package.dependencies]
numpy = {version = ">=1.21.2", markers = "python_version >= \"3.10\""}

[package.extras]
dev = ["absl-py", "pyink", "pylint (>=2.6.0)", "pytest", "pytest-xdist"]

[[package]]
name = "murmurhash"
version = "1.0.9"
description = "Cython bindings for MurmurHash"
optional = false
python-versions = ">=3.6"
groups = ["main"]
files = [
    {file = "murmurhash-1.0.9-cp310-cp310-macosx_10_9_x86_64.whl", hash = "sha256:697ed01454d92681c7ae26eb1adcdc654b54062bcc59db38ed03cad71b23d449"},
    {file = "murmurhash-1.0.9-cp310-cp310-macosx_11_0_arm64.whl", hash = "sha256:5ef31b5c11be2c064dbbdd0e22ab3effa9ceb5b11ae735295c717c120087dd94"},
    {file = "murmurhash-1.0.9-cp310-cp310-manylinux_2_17_aarch64.manylinux2014_aarch64.whl", hash = "sha256:d7a2bd203377a31bbb2d83fe3f968756d6c9bbfa36c64c6ebfc3c6494fc680bc"},
    {file = "murmurhash-1.0.9-cp310-cp310-manylinux_2_5_x86_64.manylinux1_x86_64.manylinux_2_17_x86_64.manylinux2014_x86_64.whl", hash = "sha256:0eb0f8e652431ea238c11bcb671fef5c03aff0544bf7e098df81ea4b6d495405"},
    {file = "murmurhash-1.0.9-cp310-cp310-win_amd64.whl", hash = "sha256:cf0b3fe54dca598f5b18c9951e70812e070ecb4c0672ad2cc32efde8a33b3df6"},
    {file = "murmurhash-1.0.9-cp311-cp311-macosx_10_9_x86_64.whl", hash = "sha256:5dc41be79ba4d09aab7e9110a8a4d4b37b184b63767b1b247411667cdb1057a3"},
    {file = "murmurhash-1.0.9-cp311-cp311-macosx_11_0_arm64.whl", hash = "sha256:c0f84ecdf37c06eda0222f2f9e81c0974e1a7659c35b755ab2fdc642ebd366db"},
    {file = "murmurhash-1.0.9-cp311-cp311-manylinux_2_17_aarch64.manylinux2014_aarch64.whl", hash = "sha256:241693c1c819148eac29d7882739b1099c891f1f7431127b2652c23f81722cec"},
    {file = "murmurhash-1.0.9-cp311-cp311-manylinux_2_5_x86_64.manylinux1_x86_64.manylinux_2_17_x86_64.manylinux2014_x86_64.whl", hash = "sha256:47f5ca56c430230d3b581dfdbc54eb3ad8b0406dcc9afdd978da2e662c71d370"},
    {file = "murmurhash-1.0.9-cp311-cp311-win_amd64.whl", hash = "sha256:660ae41fc6609abc05130543011a45b33ca5d8318ae5c70e66bbd351ca936063"},
    {file = "murmurhash-1.0.9-cp36-cp36m-manylinux_2_17_aarch64.manylinux2014_aarch64.whl", hash = "sha256:01137d688a6b259bde642513506b062364ea4e1609f886d9bd095c3ae6da0b94"},
    {file = "murmurhash-1.0.9-cp36-cp36m-manylinux_2_5_x86_64.manylinux1_x86_64.manylinux_2_17_x86_64.manylinux2014_x86_64.whl", hash = "sha256:1b70bbf55d89713873a35bd4002bc231d38e530e1051d57ca5d15f96c01fd778"},
    {file = "murmurhash-1.0.9-cp36-cp36m-win_amd64.whl", hash = "sha256:3e802fa5b0e618ee99e8c114ce99fc91677f14e9de6e18b945d91323a93c84e8"},
    {file = "murmurhash-1.0.9-cp37-cp37m-macosx_10_9_x86_64.whl", hash = "sha256:213d0248e586082e1cab6157d9945b846fd2b6be34357ad5ea0d03a1931d82ba"},
    {file = "murmurhash-1.0.9-cp37-cp37m-manylinux_2_17_aarch64.manylinux2014_aarch64.whl", hash = "sha256:94b89d02aeab5e6bad5056f9d08df03ac7cfe06e61ff4b6340feb227fda80ce8"},
    {file = "murmurhash-1.0.9-cp37-cp37m-manylinux_2_5_x86_64.manylinux1_x86_64.manylinux_2_17_x86_64.manylinux2014_x86_64.whl", hash = "sha256:0c2e2ee2d91a87952fe0f80212e86119aa1fd7681f03e6c99b279e50790dc2b3"},
    {file = "murmurhash-1.0.9-cp37-cp37m-win_amd64.whl", hash = "sha256:8c3d69fb649c77c74a55624ebf7a0df3c81629e6ea6e80048134f015da57b2ea"},
    {file = "murmurhash-1.0.9-cp38-cp38-macosx_10_9_x86_64.whl", hash = "sha256:ab78675510f83e7a3c6bd0abdc448a9a2b0b385b0d7ee766cbbfc5cc278a3042"},
    {file = "murmurhash-1.0.9-cp38-cp38-macosx_11_0_arm64.whl", hash = "sha256:0ac5530c250d2b0073ed058555847c8d88d2d00229e483d45658c13b32398523"},
    {file = "murmurhash-1.0.9-cp38-cp38-manylinux_2_17_aarch64.manylinux2014_aarch64.whl", hash = "sha256:69157e8fa6b25c4383645227069f6a1f8738d32ed2a83558961019ca3ebef56a"},
    {file = "murmurhash-1.0.9-cp38-cp38-manylinux_2_5_x86_64.manylinux1_x86_64.manylinux_2_17_x86_64.manylinux2014_x86_64.whl", hash = "sha256:2aebe2ae016525a662ff772b72a2c9244a673e3215fcd49897f494258b96f3e7"},
    {file = "murmurhash-1.0.9-cp38-cp38-win_amd64.whl", hash = "sha256:a5952f9c18a717fa17579e27f57bfa619299546011a8378a8f73e14eece332f6"},
    {file = "murmurhash-1.0.9-cp39-cp39-macosx_10_9_x86_64.whl", hash = "sha256:ef79202feeac68e83971239169a05fa6514ecc2815ce04c8302076d267870f6e"},
    {file = "murmurhash-1.0.9-cp39-cp39-macosx_11_0_arm64.whl", hash = "sha256:799fcbca5693ad6a40f565ae6b8e9718e5875a63deddf343825c0f31c32348fa"},
    {file = "murmurhash-1.0.9-cp39-cp39-manylinux_2_17_aarch64.manylinux2014_aarch64.whl", hash = "sha256:f9b995bc82eaf9223e045210207b8878fdfe099a788dd8abd708d9ee58459a9d"},
    {file = "murmurhash-1.0.9-cp39-cp39-manylinux_2_5_x86_64.manylinux1_x86_64.manylinux_2_17_x86_64.manylinux2014_x86_64.whl", hash = "sha256:b129e1c5ebd772e6ff5ef925bcce695df13169bd885337e6074b923ab6edcfc8"},
    {file = "murmurhash-1.0.9-cp39-cp39-win_amd64.whl", hash = "sha256:379bf6b414bd27dd36772dd1570565a7d69918e980457370838bd514df0d91e9"},
    {file = "murmurhash-1.0.9.tar.gz", hash = "sha256:fe7a38cb0d3d87c14ec9dddc4932ffe2dbc77d75469ab80fd5014689b0e07b58"},
]

[[package]]
name = "mypy"
version = "1.0.1"
description = "Optional static typing for Python"
optional = false
python-versions = ">=3.7"
groups = ["dev"]
files = [
    {file = "mypy-1.0.1-cp310-cp310-macosx_10_9_x86_64.whl", hash = "sha256:71a808334d3f41ef011faa5a5cd8153606df5fc0b56de5b2e89566c8093a0c9a"},
    {file = "mypy-1.0.1-cp310-cp310-macosx_11_0_arm64.whl", hash = "sha256:920169f0184215eef19294fa86ea49ffd4635dedfdea2b57e45cb4ee85d5ccaf"},
    {file = "mypy-1.0.1-cp310-cp310-manylinux_2_17_x86_64.manylinux2014_x86_64.whl", hash = "sha256:27a0f74a298769d9fdc8498fcb4f2beb86f0564bcdb1a37b58cbbe78e55cf8c0"},
    {file = "mypy-1.0.1-cp310-cp310-musllinux_1_1_x86_64.whl", hash = "sha256:65b122a993d9c81ea0bfde7689b3365318a88bde952e4dfa1b3a8b4ac05d168b"},
    {file = "mypy-1.0.1-cp310-cp310-win_amd64.whl", hash = "sha256:5deb252fd42a77add936b463033a59b8e48eb2eaec2976d76b6878d031933fe4"},
    {file = "mypy-1.0.1-cp311-cp311-macosx_10_9_x86_64.whl", hash = "sha256:2013226d17f20468f34feddd6aae4635a55f79626549099354ce641bc7d40262"},
    {file = "mypy-1.0.1-cp311-cp311-macosx_11_0_arm64.whl", hash = "sha256:48525aec92b47baed9b3380371ab8ab6e63a5aab317347dfe9e55e02aaad22e8"},
    {file = "mypy-1.0.1-cp311-cp311-manylinux_2_17_x86_64.manylinux2014_x86_64.whl", hash = "sha256:c96b8a0c019fe29040d520d9257d8c8f122a7343a8307bf8d6d4a43f5c5bfcc8"},
    {file = "mypy-1.0.1-cp311-cp311-musllinux_1_1_x86_64.whl", hash = "sha256:448de661536d270ce04f2d7dddaa49b2fdba6e3bd8a83212164d4174ff43aa65"},
    {file = "mypy-1.0.1-cp311-cp311-win_amd64.whl", hash = "sha256:d42a98e76070a365a1d1c220fcac8aa4ada12ae0db679cb4d910fabefc88b994"},
    {file = "mypy-1.0.1-cp37-cp37m-macosx_10_9_x86_64.whl", hash = "sha256:e64f48c6176e243ad015e995de05af7f22bbe370dbb5b32bd6988438ec873919"},
    {file = "mypy-1.0.1-cp37-cp37m-manylinux_2_17_x86_64.manylinux2014_x86_64.whl", hash = "sha256:5fdd63e4f50e3538617887e9aee91855368d9fc1dea30da743837b0df7373bc4"},
    {file = "mypy-1.0.1-cp37-cp37m-musllinux_1_1_x86_64.whl", hash = "sha256:dbeb24514c4acbc78d205f85dd0e800f34062efcc1f4a4857c57e4b4b8712bff"},
    {file = "mypy-1.0.1-cp37-cp37m-win_amd64.whl", hash = "sha256:a2948c40a7dd46c1c33765718936669dc1f628f134013b02ff5ac6c7ef6942bf"},
    {file = "mypy-1.0.1-cp38-cp38-macosx_10_9_x86_64.whl", hash = "sha256:5bc8d6bd3b274dd3846597855d96d38d947aedba18776aa998a8d46fabdaed76"},
    {file = "mypy-1.0.1-cp38-cp38-macosx_11_0_arm64.whl", hash = "sha256:17455cda53eeee0a4adb6371a21dd3dbf465897de82843751cf822605d152c8c"},
    {file = "mypy-1.0.1-cp38-cp38-manylinux_2_17_x86_64.manylinux2014_x86_64.whl", hash = "sha256:e831662208055b006eef68392a768ff83596035ffd6d846786578ba1714ba8f6"},
    {file = "mypy-1.0.1-cp38-cp38-musllinux_1_1_x86_64.whl", hash = "sha256:e60d0b09f62ae97a94605c3f73fd952395286cf3e3b9e7b97f60b01ddfbbda88"},
    {file = "mypy-1.0.1-cp38-cp38-win_amd64.whl", hash = "sha256:0af4f0e20706aadf4e6f8f8dc5ab739089146b83fd53cb4a7e0e850ef3de0bb6"},
    {file = "mypy-1.0.1-cp39-cp39-macosx_10_9_x86_64.whl", hash = "sha256:24189f23dc66f83b839bd1cce2dfc356020dfc9a8bae03978477b15be61b062e"},
    {file = "mypy-1.0.1-cp39-cp39-macosx_11_0_arm64.whl", hash = "sha256:93a85495fb13dc484251b4c1fd7a5ac370cd0d812bbfc3b39c1bafefe95275d5"},
    {file = "mypy-1.0.1-cp39-cp39-manylinux_2_17_x86_64.manylinux2014_x86_64.whl", hash = "sha256:5f546ac34093c6ce33f6278f7c88f0f147a4849386d3bf3ae193702f4fe31407"},
    {file = "mypy-1.0.1-cp39-cp39-musllinux_1_1_x86_64.whl", hash = "sha256:c6c2ccb7af7154673c591189c3687b013122c5a891bb5651eca3db8e6c6c55bd"},
    {file = "mypy-1.0.1-cp39-cp39-win_amd64.whl", hash = "sha256:15b5a824b58c7c822c51bc66308e759243c32631896743f030daf449fe3677f3"},
    {file = "mypy-1.0.1-py3-none-any.whl", hash = "sha256:eda5c8b9949ed411ff752b9a01adda31afe7eae1e53e946dbdf9db23865e66c4"},
    {file = "mypy-1.0.1.tar.gz", hash = "sha256:28cea5a6392bb43d266782983b5a4216c25544cd7d80be681a155ddcdafd152d"},
]

[package.dependencies]
mypy-extensions = ">=0.4.3"
tomli = {version = ">=1.1.0", markers = "python_version < \"3.11\""}
typing-extensions = ">=3.10"

[package.extras]
dmypy = ["psutil (>=4.0)"]
install-types = ["pip"]
python2 = ["typed-ast (>=1.4.0,<2)"]
reports = ["lxml"]

[[package]]
name = "mypy-extensions"
version = "1.0.0"
description = "Type system extensions for programs checked with the mypy type checker."
optional = false
python-versions = ">=3.5"
groups = ["dev"]
files = [
    {file = "mypy_extensions-1.0.0-py3-none-any.whl", hash = "sha256:4392f6c0eb8a5668a69e23d168ffa70f0be9ccfd32b5cc2d26a34ae5b844552d"},
    {file = "mypy_extensions-1.0.0.tar.gz", hash = "sha256:75dbf8955dc00442a438fc4d0666508a9a97b6bd41aa2f0ffe9d2f2725af0782"},
]

[[package]]
name = "nltk"
version = "3.8.1"
description = "Natural Language Toolkit"
optional = false
python-versions = ">=3.7"
groups = ["main"]
files = [
    {file = "nltk-3.8.1-py3-none-any.whl", hash = "sha256:fd5c9109f976fa86bcadba8f91e47f5e9293bd034474752e92a520f81c93dda5"},
    {file = "nltk-3.8.1.zip", hash = "sha256:1834da3d0682cba4f2cede2f9aad6b0fafb6461ba451db0efb6f9c39798d64d3"},
]

[package.dependencies]
click = "*"
joblib = "*"
regex = ">=2021.8.3"
tqdm = "*"

[package.extras]
all = ["matplotlib", "numpy", "pyparsing", "python-crfsuite", "requests", "scikit-learn", "scipy", "twython"]
corenlp = ["requests"]
machine-learning = ["numpy", "python-crfsuite", "scikit-learn", "scipy"]
plot = ["matplotlib"]
tgrep = ["pyparsing"]
twitter = ["twython"]

[[package]]
name = "numpy"
version = "1.24.2"
description = "Fundamental package for array computing in Python"
optional = false
python-versions = ">=3.8"
groups = ["main"]
files = [
    {file = "numpy-1.24.2-cp310-cp310-macosx_10_9_x86_64.whl", hash = "sha256:eef70b4fc1e872ebddc38cddacc87c19a3709c0e3e5d20bf3954c147b1dd941d"},
    {file = "numpy-1.24.2-cp310-cp310-macosx_11_0_arm64.whl", hash = "sha256:e8d2859428712785e8a8b7d2b3ef0a1d1565892367b32f915c4a4df44d0e64f5"},
    {file = "numpy-1.24.2-cp310-cp310-manylinux_2_17_aarch64.manylinux2014_aarch64.whl", hash = "sha256:6524630f71631be2dabe0c541e7675db82651eb998496bbe16bc4f77f0772253"},
    {file = "numpy-1.24.2-cp310-cp310-manylinux_2_17_x86_64.manylinux2014_x86_64.whl", hash = "sha256:a51725a815a6188c662fb66fb32077709a9ca38053f0274640293a14fdd22978"},
    {file = "numpy-1.24.2-cp310-cp310-win32.whl", hash = "sha256:2620e8592136e073bd12ee4536149380695fbe9ebeae845b81237f986479ffc9"},
    {file = "numpy-1.24.2-cp310-cp310-win_amd64.whl", hash = "sha256:97cf27e51fa078078c649a51d7ade3c92d9e709ba2bfb97493007103c741f1d0"},
    {file = "numpy-1.24.2-cp311-cp311-macosx_10_9_x86_64.whl", hash = "sha256:7de8fdde0003f4294655aa5d5f0a89c26b9f22c0a58790c38fae1ed392d44a5a"},
    {file = "numpy-1.24.2-cp311-cp311-macosx_11_0_arm64.whl", hash = "sha256:4173bde9fa2a005c2c6e2ea8ac1618e2ed2c1c6ec8a7657237854d42094123a0"},
    {file = "numpy-1.24.2-cp311-cp311-manylinux_2_17_aarch64.manylinux2014_aarch64.whl", hash = "sha256:4cecaed30dc14123020f77b03601559fff3e6cd0c048f8b5289f4eeabb0eb281"},
    {file = "numpy-1.24.2-cp311-cp311-manylinux_2_17_x86_64.manylinux2014_x86_64.whl", hash = "sha256:9a23f8440561a633204a67fb44617ce2a299beecf3295f0d13c495518908e910"},
    {file = "numpy-1.24.2-cp311-cp311-win32.whl", hash = "sha256:e428c4fbfa085f947b536706a2fc349245d7baa8334f0c5723c56a10595f9b95"},
    {file = "numpy-1.24.2-cp311-cp311-win_amd64.whl", hash = "sha256:557d42778a6869c2162deb40ad82612645e21d79e11c1dc62c6e82a2220ffb04"},
    {file = "numpy-1.24.2-cp38-cp38-macosx_10_9_x86_64.whl", hash = "sha256:d0a2db9d20117bf523dde15858398e7c0858aadca7c0f088ac0d6edd360e9ad2"},
    {file = "numpy-1.24.2-cp38-cp38-macosx_11_0_arm64.whl", hash = "sha256:c72a6b2f4af1adfe193f7beb91ddf708ff867a3f977ef2ec53c0ffb8283ab9f5"},
    {file = "numpy-1.24.2-cp38-cp38-manylinux_2_17_aarch64.manylinux2014_aarch64.whl", hash = "sha256:c29e6bd0ec49a44d7690ecb623a8eac5ab8a923bce0bea6293953992edf3a76a"},
    {file = "numpy-1.24.2-cp38-cp38-manylinux_2_17_x86_64.manylinux2014_x86_64.whl", hash = "sha256:2eabd64ddb96a1239791da78fa5f4e1693ae2dadc82a76bc76a14cbb2b966e96"},
    {file = "numpy-1.24.2-cp38-cp38-win32.whl", hash = "sha256:e3ab5d32784e843fc0dd3ab6dcafc67ef806e6b6828dc6af2f689be0eb4d781d"},
    {file = "numpy-1.24.2-cp38-cp38-win_amd64.whl", hash = "sha256:76807b4063f0002c8532cfeac47a3068a69561e9c8715efdad3c642eb27c0756"},
    {file = "numpy-1.24.2-cp39-cp39-macosx_10_9_x86_64.whl", hash = "sha256:4199e7cfc307a778f72d293372736223e39ec9ac096ff0a2e64853b866a8e18a"},
    {file = "numpy-1.24.2-cp39-cp39-macosx_11_0_arm64.whl", hash = "sha256:adbdce121896fd3a17a77ab0b0b5eedf05a9834a18699db6829a64e1dfccca7f"},
    {file = "numpy-1.24.2-cp39-cp39-manylinux_2_17_aarch64.manylinux2014_aarch64.whl", hash = "sha256:889b2cc88b837d86eda1b17008ebeb679d82875022200c6e8e4ce6cf549b7acb"},
    {file = "numpy-1.24.2-cp39-cp39-manylinux_2_17_x86_64.manylinux2014_x86_64.whl", hash = "sha256:f64bb98ac59b3ea3bf74b02f13836eb2e24e48e0ab0145bbda646295769bd780"},
    {file = "numpy-1.24.2-cp39-cp39-win32.whl", hash = "sha256:63e45511ee4d9d976637d11e6c9864eae50e12dc9598f531c035265991910468"},
    {file = "numpy-1.24.2-cp39-cp39-win_amd64.whl", hash = "sha256:a77d3e1163a7770164404607b7ba3967fb49b24782a6ef85d9b5f54126cc39e5"},
    {file = "numpy-1.24.2-pp38-pypy38_pp73-macosx_10_9_x86_64.whl", hash = "sha256:92011118955724465fb6853def593cf397b4a1367495e0b59a7e69d40c4eb71d"},
    {file = "numpy-1.24.2-pp38-pypy38_pp73-manylinux_2_17_x86_64.manylinux2014_x86_64.whl", hash = "sha256:f9006288bcf4895917d02583cf3411f98631275bc67cce355a7f39f8c14338fa"},
    {file = "numpy-1.24.2-pp38-pypy38_pp73-win_amd64.whl", hash = "sha256:150947adbdfeceec4e5926d956a06865c1c690f2fd902efede4ca6fe2e657c3f"},
    {file = "numpy-1.24.2.tar.gz", hash = "sha256:003a9f530e880cb2cd177cba1af7220b9aa42def9c4afc2a2fc3ee6be7eb2b22"},
]

[[package]]
name = "nvidia-cublas-cu11"
version = "11.10.3.66"
description = "CUBLAS native runtime libraries"
optional = false
python-versions = ">=3"
groups = ["main"]
markers = "platform_system == \"Linux\""
files = [
    {file = "nvidia_cublas_cu11-11.10.3.66-py3-none-manylinux1_x86_64.whl", hash = "sha256:d32e4d75f94ddfb93ea0a5dda08389bcc65d8916a25cb9f37ac89edaeed3bded"},
    {file = "nvidia_cublas_cu11-11.10.3.66-py3-none-win_amd64.whl", hash = "sha256:8ac17ba6ade3ed56ab898a036f9ae0756f1e81052a317bf98f8c6d18dc3ae49e"},
]

[package.dependencies]
setuptools = "*"
wheel = "*"

[[package]]
name = "nvidia-cuda-nvrtc-cu11"
version = "11.7.99"
description = "NVRTC native runtime libraries"
optional = false
python-versions = ">=3"
groups = ["main"]
markers = "platform_system == \"Linux\""
files = [
    {file = "nvidia_cuda_nvrtc_cu11-11.7.99-2-py3-none-manylinux1_x86_64.whl", hash = "sha256:9f1562822ea264b7e34ed5930567e89242d266448e936b85bc97a3370feabb03"},
    {file = "nvidia_cuda_nvrtc_cu11-11.7.99-py3-none-manylinux1_x86_64.whl", hash = "sha256:f7d9610d9b7c331fa0da2d1b2858a4a8315e6d49765091d28711c8946e7425e7"},
    {file = "nvidia_cuda_nvrtc_cu11-11.7.99-py3-none-win_amd64.whl", hash = "sha256:f2effeb1309bdd1b3854fc9b17eaf997808f8b25968ce0c7070945c4265d64a3"},
]

[package.dependencies]
setuptools = "*"
wheel = "*"

[[package]]
name = "nvidia-cuda-runtime-cu11"
version = "11.7.99"
description = "CUDA Runtime native Libraries"
optional = false
python-versions = ">=3"
groups = ["main"]
markers = "platform_system == \"Linux\""
files = [
    {file = "nvidia_cuda_runtime_cu11-11.7.99-py3-none-manylinux1_x86_64.whl", hash = "sha256:cc768314ae58d2641f07eac350f40f99dcb35719c4faff4bc458a7cd2b119e31"},
    {file = "nvidia_cuda_runtime_cu11-11.7.99-py3-none-win_amd64.whl", hash = "sha256:bc77fa59a7679310df9d5c70ab13c4e34c64ae2124dd1efd7e5474b71be125c7"},
]

[package.dependencies]
setuptools = "*"
wheel = "*"

[[package]]
name = "nvidia-cudnn-cu11"
version = "8.5.0.96"
description = "cuDNN runtime libraries"
optional = false
python-versions = ">=3"
groups = ["main"]
markers = "platform_system == \"Linux\""
files = [
    {file = "nvidia_cudnn_cu11-8.5.0.96-2-py3-none-manylinux1_x86_64.whl", hash = "sha256:402f40adfc6f418f9dae9ab402e773cfed9beae52333f6d86ae3107a1b9527e7"},
    {file = "nvidia_cudnn_cu11-8.5.0.96-py3-none-manylinux1_x86_64.whl", hash = "sha256:71f8111eb830879ff2836db3cccf03bbd735df9b0d17cd93761732ac50a8a108"},
]

[package.dependencies]
setuptools = "*"
wheel = "*"

[[package]]
name = "oauthlib"
version = "3.2.2"
description = "A generic, spec-compliant, thorough implementation of the OAuth request-signing logic"
optional = false
python-versions = ">=3.6"
groups = ["main"]
files = [
    {file = "oauthlib-3.2.2-py3-none-any.whl", hash = "sha256:8139f29aac13e25d502680e9e19963e83f16838d48a0d71c287fe40e7067fbca"},
    {file = "oauthlib-3.2.2.tar.gz", hash = "sha256:9859c40929662bec5d64f34d01c99e093149682a3f38915dc0655d5a633dd918"},
]

[package.extras]
rsa = ["cryptography (>=3.0.0)"]
signals = ["blinker (>=1.4.0)"]
signedtoken = ["cryptography (>=3.0.0)", "pyjwt (>=2.0.0,<3)"]

[[package]]
name = "opt-einsum"
version = "3.3.0"
description = "Optimizing numpys einsum function"
optional = false
python-versions = ">=3.5"
groups = ["main"]
files = [
    {file = "opt_einsum-3.3.0-py3-none-any.whl", hash = "sha256:2455e59e3947d3c275477df7f5205b30635e266fe6dc300e3d9f9646bfcea147"},
    {file = "opt_einsum-3.3.0.tar.gz", hash = "sha256:59f6475f77bbc37dcf7cd748519c0ec60722e91e63ca114e68821c0c54a46549"},
]

[package.dependencies]
numpy = ">=1.7"

[package.extras]
docs = ["numpydoc", "sphinx (==1.2.3)", "sphinx-rtd-theme", "sphinxcontrib-napoleon"]
tests = ["pytest", "pytest-cov", "pytest-pep8"]

[[package]]
name = "packaging"
version = "23.0"
description = "Core utilities for Python packages"
optional = false
python-versions = ">=3.7"
groups = ["main", "dev"]
files = [
    {file = "packaging-23.0-py3-none-any.whl", hash = "sha256:714ac14496c3e68c99c29b00845f7a2b85f3bb6f1078fd9f72fd20f0570002b2"},
    {file = "packaging-23.0.tar.gz", hash = "sha256:b6ad297f8907de0fa2fe1ccbd26fdaf387f5f47c7275fedf8cce89f99446cf97"},
]

[[package]]
name = "pathspec"
version = "0.11.0"
description = "Utility library for gitignore style pattern matching of file paths."
optional = false
python-versions = ">=3.7"
groups = ["dev"]
files = [
    {file = "pathspec-0.11.0-py3-none-any.whl", hash = "sha256:3a66eb970cbac598f9e5ccb5b2cf58930cd8e3ed86d393d541eaf2d8b1705229"},
    {file = "pathspec-0.11.0.tar.gz", hash = "sha256:64d338d4e0914e91c1792321e6907b5a593f1ab1851de7fc269557a21b30ebbc"},
]

[[package]]
name = "pathy"
version = "0.10.1"
description = "pathlib.Path subclasses for local and cloud bucket storage"
optional = false
python-versions = ">= 3.6"
groups = ["main"]
files = [
    {file = "pathy-0.10.1-py3-none-any.whl", hash = "sha256:a7613ee2d99a0a3300e1d836322e2d947c85449fde59f52906f995dbff67dad4"},
    {file = "pathy-0.10.1.tar.gz", hash = "sha256:4cd6e71b4cd5ff875cfbb949ad9fa5519d8d1dbe69d5fc1d1b23aa3cb049618b"},
]

[package.dependencies]
smart-open = ">=5.2.1,<7.0.0"
typer = ">=0.3.0,<1.0.0"

[package.extras]
all = ["azure-storage-blob", "boto3", "google-cloud-storage (>=1.26.0,<2.0.0)", "mock", "pytest", "pytest-coverage", "typer-cli"]
azure = ["azure-storage-blob"]
gcs = ["google-cloud-storage (>=1.26.0,<2.0.0)"]
s3 = ["boto3"]
test = ["mock", "pytest", "pytest-coverage", "typer-cli"]

[[package]]
name = "pbr"
version = "5.11.1"
description = "Python Build Reasonableness"
optional = false
python-versions = ">=2.6"
groups = ["dev"]
files = [
    {file = "pbr-5.11.1-py2.py3-none-any.whl", hash = "sha256:567f09558bae2b3ab53cb3c1e2e33e726ff3338e7bae3db5dc954b3a44eef12b"},
    {file = "pbr-5.11.1.tar.gz", hash = "sha256:aefc51675b0b533d56bb5fd1c8c6c0522fe31896679882e1c4c63d5e4a0fccb3"},
]

[[package]]
name = "pep8-naming"
version = "0.13.3"
description = "Check PEP-8 naming conventions, plugin for flake8"
optional = false
python-versions = ">=3.7"
groups = ["dev"]
files = [
    {file = "pep8-naming-0.13.3.tar.gz", hash = "sha256:1705f046dfcd851378aac3be1cd1551c7c1e5ff363bacad707d43007877fa971"},
    {file = "pep8_naming-0.13.3-py3-none-any.whl", hash = "sha256:1a86b8c71a03337c97181917e2b472f0f5e4ccb06844a0d6f0a33522549e7a80"},
]

[package.dependencies]
flake8 = ">=5.0.0"

[[package]]
name = "pillow"
version = "9.4.0"
description = "Python Imaging Library (Fork)"
optional = false
python-versions = ">=3.7"
groups = ["main"]
files = [
    {file = "Pillow-9.4.0-1-cp310-cp310-macosx_10_10_x86_64.whl", hash = "sha256:1b4b4e9dda4f4e4c4e6896f93e84a8f0bcca3b059de9ddf67dac3c334b1195e1"},
    {file = "Pillow-9.4.0-1-cp311-cp311-macosx_10_10_x86_64.whl", hash = "sha256:fb5c1ad6bad98c57482236a21bf985ab0ef42bd51f7ad4e4538e89a997624e12"},
    {file = "Pillow-9.4.0-1-cp37-cp37m-macosx_10_10_x86_64.whl", hash = "sha256:f0caf4a5dcf610d96c3bd32932bfac8aee61c96e60481c2a0ea58da435e25acd"},
    {file = "Pillow-9.4.0-1-cp38-cp38-macosx_10_10_x86_64.whl", hash = "sha256:3f4cc516e0b264c8d4ccd6b6cbc69a07c6d582d8337df79be1e15a5056b258c9"},
    {file = "Pillow-9.4.0-1-cp39-cp39-macosx_10_10_x86_64.whl", hash = "sha256:b8c2f6eb0df979ee99433d8b3f6d193d9590f735cf12274c108bd954e30ca858"},
    {file = "Pillow-9.4.0-1-pp38-pypy38_pp73-macosx_10_10_x86_64.whl", hash = "sha256:b70756ec9417c34e097f987b4d8c510975216ad26ba6e57ccb53bc758f490dab"},
    {file = "Pillow-9.4.0-1-pp39-pypy39_pp73-macosx_10_10_x86_64.whl", hash = "sha256:43521ce2c4b865d385e78579a082b6ad1166ebed2b1a2293c3be1d68dd7ca3b9"},
    {file = "Pillow-9.4.0-2-cp310-cp310-macosx_10_10_x86_64.whl", hash = "sha256:9d9a62576b68cd90f7075876f4e8444487db5eeea0e4df3ba298ee38a8d067b0"},
    {file = "Pillow-9.4.0-2-cp311-cp311-macosx_10_10_x86_64.whl", hash = "sha256:87708d78a14d56a990fbf4f9cb350b7d89ee8988705e58e39bdf4d82c149210f"},
    {file = "Pillow-9.4.0-2-cp37-cp37m-macosx_10_10_x86_64.whl", hash = "sha256:8a2b5874d17e72dfb80d917213abd55d7e1ed2479f38f001f264f7ce7bae757c"},
    {file = "Pillow-9.4.0-2-cp38-cp38-macosx_10_10_x86_64.whl", hash = "sha256:83125753a60cfc8c412de5896d10a0a405e0bd88d0470ad82e0869ddf0cb3848"},
    {file = "Pillow-9.4.0-2-cp39-cp39-macosx_10_10_x86_64.whl", hash = "sha256:9e5f94742033898bfe84c93c831a6f552bb629448d4072dd312306bab3bd96f1"},
    {file = "Pillow-9.4.0-2-pp38-pypy38_pp73-macosx_10_10_x86_64.whl", hash = "sha256:013016af6b3a12a2f40b704677f8b51f72cb007dac785a9933d5c86a72a7fe33"},
    {file = "Pillow-9.4.0-2-pp39-pypy39_pp73-macosx_10_10_x86_64.whl", hash = "sha256:99d92d148dd03fd19d16175b6d355cc1b01faf80dae93c6c3eb4163709edc0a9"},
    {file = "Pillow-9.4.0-cp310-cp310-macosx_10_10_x86_64.whl", hash = "sha256:2968c58feca624bb6c8502f9564dd187d0e1389964898f5e9e1fbc8533169157"},
    {file = "Pillow-9.4.0-cp310-cp310-macosx_11_0_arm64.whl", hash = "sha256:c5c1362c14aee73f50143d74389b2c158707b4abce2cb055b7ad37ce60738d47"},
    {file = "Pillow-9.4.0-cp310-cp310-manylinux_2_17_aarch64.manylinux2014_aarch64.whl", hash = "sha256:bd752c5ff1b4a870b7661234694f24b1d2b9076b8bf337321a814c612665f343"},
    {file = "Pillow-9.4.0-cp310-cp310-manylinux_2_17_i686.manylinux2014_i686.whl", hash = "sha256:9a3049a10261d7f2b6514d35bbb7a4dfc3ece4c4de14ef5876c4b7a23a0e566d"},
    {file = "Pillow-9.4.0-cp310-cp310-manylinux_2_17_x86_64.manylinux2014_x86_64.whl", hash = "sha256:16a8df99701f9095bea8a6c4b3197da105df6f74e6176c5b410bc2df2fd29a57"},
    {file = "Pillow-9.4.0-cp310-cp310-manylinux_2_28_aarch64.whl", hash = "sha256:94cdff45173b1919350601f82d61365e792895e3c3a3443cf99819e6fbf717a5"},
    {file = "Pillow-9.4.0-cp310-cp310-manylinux_2_28_x86_64.whl", hash = "sha256:ed3e4b4e1e6de75fdc16d3259098de7c6571b1a6cc863b1a49e7d3d53e036070"},
    {file = "Pillow-9.4.0-cp310-cp310-musllinux_1_1_aarch64.whl", hash = "sha256:d5b2f8a31bd43e0f18172d8ac82347c8f37ef3e0b414431157718aa234991b28"},
    {file = "Pillow-9.4.0-cp310-cp310-musllinux_1_1_x86_64.whl", hash = "sha256:09b89ddc95c248ee788328528e6a2996e09eaccddeeb82a5356e92645733be35"},
    {file = "Pillow-9.4.0-cp310-cp310-win32.whl", hash = "sha256:f09598b416ba39a8f489c124447b007fe865f786a89dbfa48bb5cf395693132a"},
    {file = "Pillow-9.4.0-cp310-cp310-win_amd64.whl", hash = "sha256:f6e78171be3fb7941f9910ea15b4b14ec27725865a73c15277bc39f5ca4f8391"},
    {file = "Pillow-9.4.0-cp311-cp311-macosx_10_10_x86_64.whl", hash = "sha256:3fa1284762aacca6dc97474ee9c16f83990b8eeb6697f2ba17140d54b453e133"},
    {file = "Pillow-9.4.0-cp311-cp311-macosx_11_0_arm64.whl", hash = "sha256:eaef5d2de3c7e9b21f1e762f289d17b726c2239a42b11e25446abf82b26ac132"},
    {file = "Pillow-9.4.0-cp311-cp311-manylinux_2_17_aarch64.manylinux2014_aarch64.whl", hash = "sha256:a4dfdae195335abb4e89cc9762b2edc524f3c6e80d647a9a81bf81e17e3fb6f0"},
    {file = "Pillow-9.4.0-cp311-cp311-manylinux_2_17_i686.manylinux2014_i686.whl", hash = "sha256:6abfb51a82e919e3933eb137e17c4ae9c0475a25508ea88993bb59faf82f3b35"},
    {file = "Pillow-9.4.0-cp311-cp311-manylinux_2_17_x86_64.manylinux2014_x86_64.whl", hash = "sha256:451f10ef963918e65b8869e17d67db5e2f4ab40e716ee6ce7129b0cde2876eab"},
    {file = "Pillow-9.4.0-cp311-cp311-manylinux_2_28_aarch64.whl", hash = "sha256:6663977496d616b618b6cfa43ec86e479ee62b942e1da76a2c3daa1c75933ef4"},
    {file = "Pillow-9.4.0-cp311-cp311-manylinux_2_28_x86_64.whl", hash = "sha256:60e7da3a3ad1812c128750fc1bc14a7ceeb8d29f77e0a2356a8fb2aa8925287d"},
    {file = "Pillow-9.4.0-cp311-cp311-musllinux_1_1_aarch64.whl", hash = "sha256:19005a8e58b7c1796bc0167862b1f54a64d3b44ee5d48152b06bb861458bc0f8"},
    {file = "Pillow-9.4.0-cp311-cp311-musllinux_1_1_x86_64.whl", hash = "sha256:f715c32e774a60a337b2bb8ad9839b4abf75b267a0f18806f6f4f5f1688c4b5a"},
    {file = "Pillow-9.4.0-cp311-cp311-win32.whl", hash = "sha256:b222090c455d6d1a64e6b7bb5f4035c4dff479e22455c9eaa1bdd4c75b52c80c"},
    {file = "Pillow-9.4.0-cp311-cp311-win_amd64.whl", hash = "sha256:ba6612b6548220ff5e9df85261bddc811a057b0b465a1226b39bfb8550616aee"},
    {file = "Pillow-9.4.0-cp37-cp37m-macosx_10_10_x86_64.whl", hash = "sha256:5f532a2ad4d174eb73494e7397988e22bf427f91acc8e6ebf5bb10597b49c493"},
    {file = "Pillow-9.4.0-cp37-cp37m-manylinux_2_17_aarch64.manylinux2014_aarch64.whl", hash = "sha256:5dd5a9c3091a0f414a963d427f920368e2b6a4c2f7527fdd82cde8ef0bc7a327"},
    {file = "Pillow-9.4.0-cp37-cp37m-manylinux_2_17_i686.manylinux2014_i686.whl", hash = "sha256:ef21af928e807f10bf4141cad4746eee692a0dd3ff56cfb25fce076ec3cc8abe"},
    {file = "Pillow-9.4.0-cp37-cp37m-manylinux_2_17_x86_64.manylinux2014_x86_64.whl", hash = "sha256:847b114580c5cc9ebaf216dd8c8dbc6b00a3b7ab0131e173d7120e6deade1f57"},
    {file = "Pillow-9.4.0-cp37-cp37m-manylinux_2_28_aarch64.whl", hash = "sha256:653d7fb2df65efefbcbf81ef5fe5e5be931f1ee4332c2893ca638c9b11a409c4"},
    {file = "Pillow-9.4.0-cp37-cp37m-manylinux_2_28_x86_64.whl", hash = "sha256:46f39cab8bbf4a384ba7cb0bc8bae7b7062b6a11cfac1ca4bc144dea90d4a9f5"},
    {file = "Pillow-9.4.0-cp37-cp37m-win32.whl", hash = "sha256:7ac7594397698f77bce84382929747130765f66406dc2cd8b4ab4da68ade4c6e"},
    {file = "Pillow-9.4.0-cp37-cp37m-win_amd64.whl", hash = "sha256:46c259e87199041583658457372a183636ae8cd56dbf3f0755e0f376a7f9d0e6"},
    {file = "Pillow-9.4.0-cp38-cp38-macosx_10_10_x86_64.whl", hash = "sha256:0e51f608da093e5d9038c592b5b575cadc12fd748af1479b5e858045fff955a9"},
    {file = "Pillow-9.4.0-cp38-cp38-macosx_11_0_arm64.whl", hash = "sha256:765cb54c0b8724a7c12c55146ae4647e0274a839fb6de7bcba841e04298e1011"},
    {file = "Pillow-9.4.0-cp38-cp38-manylinux_2_17_aarch64.manylinux2014_aarch64.whl", hash = "sha256:519e14e2c49fcf7616d6d2cfc5c70adae95682ae20f0395e9280db85e8d6c4df"},
    {file = "Pillow-9.4.0-cp38-cp38-manylinux_2_17_i686.manylinux2014_i686.whl", hash = "sha256:d197df5489004db87d90b918033edbeee0bd6df3848a204bca3ff0a903bef837"},
    {file = "Pillow-9.4.0-cp38-cp38-manylinux_2_17_x86_64.manylinux2014_x86_64.whl", hash = "sha256:0845adc64fe9886db00f5ab68c4a8cd933ab749a87747555cec1c95acea64b0b"},
    {file = "Pillow-9.4.0-cp38-cp38-manylinux_2_28_aarch64.whl", hash = "sha256:e1339790c083c5a4de48f688b4841f18df839eb3c9584a770cbd818b33e26d5d"},
    {file = "Pillow-9.4.0-cp38-cp38-manylinux_2_28_x86_64.whl", hash = "sha256:a96e6e23f2b79433390273eaf8cc94fec9c6370842e577ab10dabdcc7ea0a66b"},
    {file = "Pillow-9.4.0-cp38-cp38-musllinux_1_1_aarch64.whl", hash = "sha256:7cfc287da09f9d2a7ec146ee4d72d6ea1342e770d975e49a8621bf54eaa8f30f"},
    {file = "Pillow-9.4.0-cp38-cp38-musllinux_1_1_x86_64.whl", hash = "sha256:d7081c084ceb58278dd3cf81f836bc818978c0ccc770cbbb202125ddabec6628"},
    {file = "Pillow-9.4.0-cp38-cp38-win32.whl", hash = "sha256:df41112ccce5d47770a0c13651479fbcd8793f34232a2dd9faeccb75eb5d0d0d"},
    {file = "Pillow-9.4.0-cp38-cp38-win_amd64.whl", hash = "sha256:7a21222644ab69ddd9967cfe6f2bb420b460dae4289c9d40ff9a4896e7c35c9a"},
    {file = "Pillow-9.4.0-cp39-cp39-macosx_10_10_x86_64.whl", hash = "sha256:0f3269304c1a7ce82f1759c12ce731ef9b6e95b6df829dccd9fe42912cc48569"},
    {file = "Pillow-9.4.0-cp39-cp39-macosx_11_0_arm64.whl", hash = "sha256:cb362e3b0976dc994857391b776ddaa8c13c28a16f80ac6522c23d5257156bed"},
    {file = "Pillow-9.4.0-cp39-cp39-manylinux_2_17_aarch64.manylinux2014_aarch64.whl", hash = "sha256:a2e0f87144fcbbe54297cae708c5e7f9da21a4646523456b00cc956bd4c65815"},
    {file = "Pillow-9.4.0-cp39-cp39-manylinux_2_17_i686.manylinux2014_i686.whl", hash = "sha256:28676836c7796805914b76b1837a40f76827ee0d5398f72f7dcc634bae7c6264"},
    {file = "Pillow-9.4.0-cp39-cp39-manylinux_2_17_x86_64.manylinux2014_x86_64.whl", hash = "sha256:0884ba7b515163a1a05440a138adeb722b8a6ae2c2b33aea93ea3118dd3a899e"},
    {file = "Pillow-9.4.0-cp39-cp39-manylinux_2_28_aarch64.whl", hash = "sha256:53dcb50fbdc3fb2c55431a9b30caeb2f7027fcd2aeb501459464f0214200a503"},
    {file = "Pillow-9.4.0-cp39-cp39-manylinux_2_28_x86_64.whl", hash = "sha256:e8c5cf126889a4de385c02a2c3d3aba4b00f70234bfddae82a5eaa3ee6d5e3e6"},
    {file = "Pillow-9.4.0-cp39-cp39-musllinux_1_1_aarch64.whl", hash = "sha256:6c6b1389ed66cdd174d040105123a5a1bc91d0aa7059c7261d20e583b6d8cbd2"},
    {file = "Pillow-9.4.0-cp39-cp39-musllinux_1_1_x86_64.whl", hash = "sha256:0dd4c681b82214b36273c18ca7ee87065a50e013112eea7d78c7a1b89a739153"},
    {file = "Pillow-9.4.0-cp39-cp39-win32.whl", hash = "sha256:6d9dfb9959a3b0039ee06c1a1a90dc23bac3b430842dcb97908ddde05870601c"},
    {file = "Pillow-9.4.0-cp39-cp39-win_amd64.whl", hash = "sha256:54614444887e0d3043557d9dbc697dbb16cfb5a35d672b7a0fcc1ed0cf1c600b"},
    {file = "Pillow-9.4.0-pp38-pypy38_pp73-macosx_10_10_x86_64.whl", hash = "sha256:b9b752ab91e78234941e44abdecc07f1f0d8f51fb62941d32995b8161f68cfe5"},
    {file = "Pillow-9.4.0-pp38-pypy38_pp73-manylinux_2_17_i686.manylinux2014_i686.whl", hash = "sha256:d3b56206244dc8711f7e8b7d6cad4663917cd5b2d950799425076681e8766286"},
    {file = "Pillow-9.4.0-pp38-pypy38_pp73-manylinux_2_17_x86_64.manylinux2014_x86_64.whl", hash = "sha256:aabdab8ec1e7ca7f1434d042bf8b1e92056245fb179790dc97ed040361f16bfd"},
    {file = "Pillow-9.4.0-pp38-pypy38_pp73-manylinux_2_28_x86_64.whl", hash = "sha256:db74f5562c09953b2c5f8ec4b7dfd3f5421f31811e97d1dbc0a7c93d6e3a24df"},
    {file = "Pillow-9.4.0-pp38-pypy38_pp73-win_amd64.whl", hash = "sha256:e9d7747847c53a16a729b6ee5e737cf170f7a16611c143d95aa60a109a59c336"},
    {file = "Pillow-9.4.0-pp39-pypy39_pp73-macosx_10_10_x86_64.whl", hash = "sha256:b52ff4f4e002f828ea6483faf4c4e8deea8d743cf801b74910243c58acc6eda3"},
    {file = "Pillow-9.4.0-pp39-pypy39_pp73-manylinux_2_17_i686.manylinux2014_i686.whl", hash = "sha256:575d8912dca808edd9acd6f7795199332696d3469665ef26163cd090fa1f8bfa"},
    {file = "Pillow-9.4.0-pp39-pypy39_pp73-manylinux_2_17_x86_64.manylinux2014_x86_64.whl", hash = "sha256:c3c4ed2ff6760e98d262e0cc9c9a7f7b8a9f61aa4d47c58835cdaf7b0b8811bb"},
    {file = "Pillow-9.4.0-pp39-pypy39_pp73-manylinux_2_28_x86_64.whl", hash = "sha256:e621b0246192d3b9cb1dc62c78cfa4c6f6d2ddc0ec207d43c0dedecb914f152a"},
    {file = "Pillow-9.4.0-pp39-pypy39_pp73-win_amd64.whl", hash = "sha256:8f127e7b028900421cad64f51f75c051b628db17fb00e099eb148761eed598c9"},
    {file = "Pillow-9.4.0.tar.gz", hash = "sha256:a1c2d7780448eb93fbcc3789bf3916aa5720d942e37945f4056680317f1cd23e"},
]

[package.extras]
docs = ["furo", "olefile", "sphinx (>=2.4)", "sphinx-copybutton", "sphinx-inline-tabs", "sphinx-issues (>=3.0.1)", "sphinx-removed-in", "sphinxext-opengraph"]
tests = ["check-manifest", "coverage", "defusedxml", "markdown2", "olefile", "packaging", "pyroma", "pytest", "pytest-cov", "pytest-timeout"]

[[package]]
name = "platformdirs"
version = "3.0.0"
description = "A small Python package for determining appropriate platform-specific dirs, e.g. a \"user data dir\"."
optional = false
python-versions = ">=3.7"
groups = ["dev"]
files = [
    {file = "platformdirs-3.0.0-py3-none-any.whl", hash = "sha256:b1d5eb14f221506f50d6604a561f4c5786d9e80355219694a1b244bcd96f4567"},
    {file = "platformdirs-3.0.0.tar.gz", hash = "sha256:8a1228abb1ef82d788f74139988b137e78692984ec7b08eaa6c65f1723af28f9"},
]

[package.extras]
docs = ["furo (>=2022.12.7)", "proselint (>=0.13)", "sphinx (>=6.1.3)", "sphinx-autodoc-typehints (>=1.22,!=1.23.4)"]
test = ["appdirs (==1.4.4)", "covdefaults (>=2.2.2)", "pytest (>=7.2.1)", "pytest-cov (>=4)", "pytest-mock (>=3.10)"]

[[package]]
name = "preshed"
version = "3.0.8"
description = "Cython hash table that trusts the keys are pre-hashed"
optional = false
python-versions = ">=3.6"
groups = ["main"]
files = [
    {file = "preshed-3.0.8-cp310-cp310-macosx_10_9_x86_64.whl", hash = "sha256:ea4b6df8ef7af38e864235256793bc3056e9699d991afcf6256fa298858582fc"},
    {file = "preshed-3.0.8-cp310-cp310-macosx_11_0_arm64.whl", hash = "sha256:8e945fc814bdc29564a2ce137c237b3a9848aa1e76a1160369b6e0d328151fdd"},
    {file = "preshed-3.0.8-cp310-cp310-manylinux_2_17_aarch64.manylinux2014_aarch64.whl", hash = "sha256:f9a4833530fe53001c351974e0c8bb660211b8d0358e592af185fec1ae12b2d0"},
    {file = "preshed-3.0.8-cp310-cp310-manylinux_2_5_x86_64.manylinux1_x86_64.manylinux_2_17_x86_64.manylinux2014_x86_64.whl", hash = "sha256:e1472ee231f323b4f4368b1b5f8f08481ed43af89697d45450c6ae4af46ac08a"},
    {file = "preshed-3.0.8-cp310-cp310-win_amd64.whl", hash = "sha256:c8a2e2931eea7e500fbf8e014b69022f3fab2e35a70da882e2fc753e5e487ae3"},
    {file = "preshed-3.0.8-cp311-cp311-macosx_10_9_x86_64.whl", hash = "sha256:0e1bb8701df7861af26a312225bdf7c4822ac06fcf75aeb60fe2b0a20e64c222"},
    {file = "preshed-3.0.8-cp311-cp311-macosx_11_0_arm64.whl", hash = "sha256:e9aef2b0b7687aecef48b1c6ff657d407ff24e75462877dcb888fa904c4a9c6d"},
    {file = "preshed-3.0.8-cp311-cp311-manylinux_2_17_aarch64.manylinux2014_aarch64.whl", hash = "sha256:854d58a8913ebf3b193b0dc8064155b034e8987de25f26838dfeca09151fda8a"},
    {file = "preshed-3.0.8-cp311-cp311-manylinux_2_5_x86_64.manylinux1_x86_64.manylinux_2_17_x86_64.manylinux2014_x86_64.whl", hash = "sha256:135e2ac0db1a3948d6ec295598c7e182b52c394663f2fcfe36a97ae51186be21"},
    {file = "preshed-3.0.8-cp311-cp311-win_amd64.whl", hash = "sha256:019d8fa4161035811fb2804d03214143298739e162d0ad24e087bd46c50970f5"},
    {file = "preshed-3.0.8-cp36-cp36m-manylinux_2_17_aarch64.manylinux2014_aarch64.whl", hash = "sha256:6a49ce52856fbb3ef4f1cc744c53f5d7e1ca370b1939620ac2509a6d25e02a50"},
    {file = "preshed-3.0.8-cp36-cp36m-manylinux_2_5_x86_64.manylinux1_x86_64.manylinux_2_17_x86_64.manylinux2014_x86_64.whl", hash = "sha256:fdbc2957b36115a576c515ffe963919f19d2683f3c76c9304ae88ef59f6b5ca6"},
    {file = "preshed-3.0.8-cp36-cp36m-win_amd64.whl", hash = "sha256:09cc9da2ac1b23010ce7d88a5e20f1033595e6dd80be14318e43b9409f4c7697"},
    {file = "preshed-3.0.8-cp37-cp37m-macosx_10_9_x86_64.whl", hash = "sha256:e19c8069f1a1450f835f23d47724530cf716d581fcafb398f534d044f806b8c2"},
    {file = "preshed-3.0.8-cp37-cp37m-manylinux_2_17_aarch64.manylinux2014_aarch64.whl", hash = "sha256:25b5ef5e387a0e17ff41202a8c1816184ab6fb3c0d0b847bf8add0ed5941eb8d"},
    {file = "preshed-3.0.8-cp37-cp37m-manylinux_2_5_x86_64.manylinux1_x86_64.manylinux_2_17_x86_64.manylinux2014_x86_64.whl", hash = "sha256:53d3e2456a085425c66af7baba62d7eaa24aa5e460e1a9e02c401a2ed59abd7b"},
    {file = "preshed-3.0.8-cp37-cp37m-win_amd64.whl", hash = "sha256:85e98a618fb36cdcc37501d8b9b8c1246651cc2f2db3a70702832523e0ae12f4"},
    {file = "preshed-3.0.8-cp38-cp38-macosx_10_9_x86_64.whl", hash = "sha256:7f8837bf616335464f3713cbf562a3dcaad22c3ca9193f957018964ef871a68b"},
    {file = "preshed-3.0.8-cp38-cp38-macosx_11_0_arm64.whl", hash = "sha256:720593baf2c2e295f855192974799e486da5f50d4548db93c44f5726a43cefb9"},
    {file = "preshed-3.0.8-cp38-cp38-manylinux_2_17_aarch64.manylinux2014_aarch64.whl", hash = "sha256:e0ad3d860b9ce88a74cf7414bb4b1c6fd833813e7b818e76f49272c4974b19ce"},
    {file = "preshed-3.0.8-cp38-cp38-manylinux_2_5_x86_64.manylinux1_x86_64.manylinux_2_17_x86_64.manylinux2014_x86_64.whl", hash = "sha256:fd19d48440b152657966a52e627780c0ddbe9d907b8d7ee4598505e80a3c55c7"},
    {file = "preshed-3.0.8-cp38-cp38-win_amd64.whl", hash = "sha256:246e7c6890dc7fe9b10f0e31de3346b906e3862b6ef42fcbede37968f46a73bf"},
    {file = "preshed-3.0.8-cp39-cp39-macosx_10_9_x86_64.whl", hash = "sha256:67643e66691770dc3434b01671648f481e3455209ce953727ef2330b16790aaa"},
    {file = "preshed-3.0.8-cp39-cp39-macosx_11_0_arm64.whl", hash = "sha256:0ae25a010c9f551aa2247ee621457f679e07c57fc99d3fd44f84cb40b925f12c"},
    {file = "preshed-3.0.8-cp39-cp39-manylinux_2_17_aarch64.manylinux2014_aarch64.whl", hash = "sha256:5a6a7fcf7dd2e7711051b3f0432da9ec9c748954c989f49d2cd8eabf8c2d953e"},
    {file = "preshed-3.0.8-cp39-cp39-manylinux_2_5_x86_64.manylinux1_x86_64.manylinux_2_17_x86_64.manylinux2014_x86_64.whl", hash = "sha256:5942858170c4f53d9afc6352a86bbc72fc96cc4d8964b6415492114a5920d3ed"},
    {file = "preshed-3.0.8-cp39-cp39-win_amd64.whl", hash = "sha256:06793022a56782ef51d74f1399925a2ba958e50c5cfbc6fa5b25c4945e158a07"},
    {file = "preshed-3.0.8.tar.gz", hash = "sha256:6c74c70078809bfddda17be96483c41d06d717934b07cab7921011d81758b357"},
]

[package.dependencies]
cymem = ">=2.0.2,<2.1.0"
murmurhash = ">=0.28.0,<1.1.0"

[[package]]
name = "protobuf"
version = "4.23.4"
description = ""
optional = false
python-versions = ">=3.7"
groups = ["main"]
files = [
    {file = "protobuf-4.23.4-cp310-abi3-win32.whl", hash = "sha256:5fea3c64d41ea5ecf5697b83e41d09b9589e6f20b677ab3c48e5f242d9b7897b"},
    {file = "protobuf-4.23.4-cp310-abi3-win_amd64.whl", hash = "sha256:7b19b6266d92ca6a2a87effa88ecc4af73ebc5cfde194dc737cf8ef23a9a3b12"},
    {file = "protobuf-4.23.4-cp37-abi3-macosx_10_9_universal2.whl", hash = "sha256:8547bf44fe8cec3c69e3042f5c4fb3e36eb2a7a013bb0a44c018fc1e427aafbd"},
    {file = "protobuf-4.23.4-cp37-abi3-manylinux2014_aarch64.whl", hash = "sha256:fee88269a090ada09ca63551bf2f573eb2424035bcf2cb1b121895b01a46594a"},
    {file = "protobuf-4.23.4-cp37-abi3-manylinux2014_x86_64.whl", hash = "sha256:effeac51ab79332d44fba74660d40ae79985901ac21bca408f8dc335a81aa597"},
    {file = "protobuf-4.23.4-cp37-cp37m-win32.whl", hash = "sha256:c3e0939433c40796ca4cfc0fac08af50b00eb66a40bbbc5dee711998fb0bbc1e"},
    {file = "protobuf-4.23.4-cp37-cp37m-win_amd64.whl", hash = "sha256:9053df6df8e5a76c84339ee4a9f5a2661ceee4a0dab019e8663c50ba324208b0"},
    {file = "protobuf-4.23.4-cp38-cp38-win32.whl", hash = "sha256:e1c915778d8ced71e26fcf43c0866d7499891bca14c4368448a82edc61fdbc70"},
    {file = "protobuf-4.23.4-cp38-cp38-win_amd64.whl", hash = "sha256:351cc90f7d10839c480aeb9b870a211e322bf05f6ab3f55fcb2f51331f80a7d2"},
    {file = "protobuf-4.23.4-cp39-cp39-win32.whl", hash = "sha256:6dd9b9940e3f17077e820b75851126615ee38643c2c5332aa7a359988820c720"},
    {file = "protobuf-4.23.4-cp39-cp39-win_amd64.whl", hash = "sha256:0a5759f5696895de8cc913f084e27fd4125e8fb0914bb729a17816a33819f474"},
    {file = "protobuf-4.23.4-py3-none-any.whl", hash = "sha256:e9d0be5bf34b275b9f87ba7407796556abeeba635455d036c7351f7c183ef8ff"},
    {file = "protobuf-4.23.4.tar.gz", hash = "sha256:ccd9430c0719dce806b93f89c91de7977304729e55377f872a92465d548329a9"},
]

[[package]]
name = "pyasn1"
version = "0.5.1"
description = "Pure-Python implementation of ASN.1 types and DER/BER/CER codecs (X.208)"
optional = false
python-versions = "!=3.0.*,!=3.1.*,!=3.2.*,!=3.3.*,!=3.4.*,!=3.5.*,>=2.7"
groups = ["main"]
files = [
    {file = "pyasn1-0.5.1-py2.py3-none-any.whl", hash = "sha256:4439847c58d40b1d0a573d07e3856e95333f1976294494c325775aeca506eb58"},
    {file = "pyasn1-0.5.1.tar.gz", hash = "sha256:6d391a96e59b23130a5cfa74d6fd7f388dbbe26cc8f1edf39fdddf08d9d6676c"},
]

[[package]]
name = "pyasn1-modules"
version = "0.3.0"
description = "A collection of ASN.1-based protocols modules"
optional = false
python-versions = "!=3.0.*,!=3.1.*,!=3.2.*,!=3.3.*,!=3.4.*,!=3.5.*,>=2.7"
groups = ["main"]
files = [
    {file = "pyasn1_modules-0.3.0-py2.py3-none-any.whl", hash = "sha256:d3ccd6ed470d9ffbc716be08bd90efbd44d0734bc9303818f7336070984a162d"},
    {file = "pyasn1_modules-0.3.0.tar.gz", hash = "sha256:5bd01446b736eb9d31512a30d46c1ac3395d676c6f3cafa4c03eb54b9925631c"},
]

[package.dependencies]
pyasn1 = ">=0.4.6,<0.6.0"

[[package]]
name = "pyaudio"
version = "0.2.13"
description = "Cross-platform audio I/O with PortAudio"
optional = false
python-versions = "*"
groups = ["main"]
files = [
    {file = "PyAudio-0.2.13-cp310-cp310-win32.whl", hash = "sha256:48e29537ea22ae2ae323eebe297bfb2683831cee4f20d96964e131f65ab2161d"},
    {file = "PyAudio-0.2.13-cp310-cp310-win_amd64.whl", hash = "sha256:87137cfd0ef8608a2a383be3f6996f59505e322dab9d16531f14cf542fa294f1"},
    {file = "PyAudio-0.2.13-cp311-cp311-win32.whl", hash = "sha256:13915faaa780e6bbbb6d745ef0e761674fd461b1b1b3f9c1f57042a534bfc0c3"},
    {file = "PyAudio-0.2.13-cp311-cp311-win_amd64.whl", hash = "sha256:59cc3cc5211b729c7854e3989058a145872cc58b1a7b46c6d4d88448a343d890"},
    {file = "PyAudio-0.2.13-cp37-cp37m-win32.whl", hash = "sha256:d294e3f85b2238649b1ff49ce3412459a8a312569975a89d14646536362d7576"},
    {file = "PyAudio-0.2.13-cp37-cp37m-win_amd64.whl", hash = "sha256:ff7f5e44ef51fe61da1e09c6f632f0b5808198edd61b363855cc7dd03bf4a8ac"},
    {file = "PyAudio-0.2.13-cp38-cp38-win32.whl", hash = "sha256:c6b302b048c054b7463936d8ba884b73877dc47012f3c94665dba92dd658ae04"},
    {file = "PyAudio-0.2.13-cp38-cp38-win_amd64.whl", hash = "sha256:1505d766ee718df6f5a18b73ac42307ba1cb4d2c0397873159254a34f67515d6"},
    {file = "PyAudio-0.2.13-cp39-cp39-win32.whl", hash = "sha256:eb128e4a6ea9b98d9a31f33c44978885af27dbe8ae53d665f8790cbfe045517e"},
    {file = "PyAudio-0.2.13-cp39-cp39-win_amd64.whl", hash = "sha256:910ef09225cce227adbba92622d4a3e3c8375117f7dd64039f287d9ffc0e02a1"},
    {file = "PyAudio-0.2.13.tar.gz", hash = "sha256:26bccc81e4243d1c0ff5487e6b481de6329fcd65c79365c267cef38f363a2b56"},
]

[package.extras]
test = ["numpy"]

[[package]]
name = "pycodestyle"
version = "2.10.0"
description = "Python style guide checker"
optional = false
python-versions = ">=3.6"
groups = ["dev"]
files = [
    {file = "pycodestyle-2.10.0-py2.py3-none-any.whl", hash = "sha256:8a4eaf0d0495c7395bdab3589ac2db602797d76207242c17d470186815706610"},
    {file = "pycodestyle-2.10.0.tar.gz", hash = "sha256:347187bdb476329d98f695c213d7295a846d1152ff4fe9bacb8a9590b8ee7053"},
]

[[package]]
name = "pycparser"
version = "2.21"
description = "C parser in Python"
optional = false
python-versions = ">=2.7, !=3.0.*, !=3.1.*, !=3.2.*, !=3.3.*"
groups = ["main"]
files = [
    {file = "pycparser-2.21-py2.py3-none-any.whl", hash = "sha256:8ee45429555515e1f6b185e78100aea234072576aa43ab53aefcae078162fca9"},
    {file = "pycparser-2.21.tar.gz", hash = "sha256:e644fdec12f7872f86c58ff790da456218b10f863970249516d60a5eaca77206"},
]

[[package]]
name = "pydantic"
version = "1.10.5"
description = "Data validation and settings management using python type hints"
optional = false
python-versions = ">=3.7"
groups = ["main"]
files = [
    {file = "pydantic-1.10.5-cp310-cp310-macosx_10_9_x86_64.whl", hash = "sha256:5920824fe1e21cbb3e38cf0f3dd24857c8959801d1031ce1fac1d50857a03bfb"},
    {file = "pydantic-1.10.5-cp310-cp310-macosx_11_0_arm64.whl", hash = "sha256:3bb99cf9655b377db1a9e47fa4479e3330ea96f4123c6c8200e482704bf1eda2"},
    {file = "pydantic-1.10.5-cp310-cp310-manylinux_2_17_x86_64.manylinux2014_x86_64.whl", hash = "sha256:2185a3b3d98ab4506a3f6707569802d2d92c3a7ba3a9a35683a7709ea6c2aaa2"},
    {file = "pydantic-1.10.5-cp310-cp310-manylinux_2_5_i686.manylinux1_i686.manylinux_2_17_i686.manylinux2014_i686.whl", hash = "sha256:f582cac9d11c227c652d3ce8ee223d94eb06f4228b52a8adaafa9fa62e73d5c9"},
    {file = "pydantic-1.10.5-cp310-cp310-musllinux_1_1_i686.whl", hash = "sha256:c9e5b778b6842f135902e2d82624008c6a79710207e28e86966cd136c621bfee"},
    {file = "pydantic-1.10.5-cp310-cp310-musllinux_1_1_x86_64.whl", hash = "sha256:72ef3783be8cbdef6bca034606a5de3862be6b72415dc5cb1fb8ddbac110049a"},
    {file = "pydantic-1.10.5-cp310-cp310-win_amd64.whl", hash = "sha256:45edea10b75d3da43cfda12f3792833a3fa70b6eee4db1ed6aed528cef17c74e"},
    {file = "pydantic-1.10.5-cp311-cp311-macosx_10_9_x86_64.whl", hash = "sha256:63200cd8af1af2c07964546b7bc8f217e8bda9d0a2ef0ee0c797b36353914984"},
    {file = "pydantic-1.10.5-cp311-cp311-macosx_11_0_arm64.whl", hash = "sha256:305d0376c516b0dfa1dbefeae8c21042b57b496892d721905a6ec6b79494a66d"},
    {file = "pydantic-1.10.5-cp311-cp311-manylinux_2_17_x86_64.manylinux2014_x86_64.whl", hash = "sha256:1fd326aff5d6c36f05735c7c9b3d5b0e933b4ca52ad0b6e4b38038d82703d35b"},
    {file = "pydantic-1.10.5-cp311-cp311-manylinux_2_5_i686.manylinux1_i686.manylinux_2_17_i686.manylinux2014_i686.whl", hash = "sha256:6bb0452d7b8516178c969d305d9630a3c9b8cf16fcf4713261c9ebd465af0d73"},
    {file = "pydantic-1.10.5-cp311-cp311-musllinux_1_1_i686.whl", hash = "sha256:9a9d9155e2a9f38b2eb9374c88f02fd4d6851ae17b65ee786a87d032f87008f8"},
    {file = "pydantic-1.10.5-cp311-cp311-musllinux_1_1_x86_64.whl", hash = "sha256:f836444b4c5ece128b23ec36a446c9ab7f9b0f7981d0d27e13a7c366ee163f8a"},
    {file = "pydantic-1.10.5-cp311-cp311-win_amd64.whl", hash = "sha256:8481dca324e1c7b715ce091a698b181054d22072e848b6fc7895cd86f79b4449"},
    {file = "pydantic-1.10.5-cp37-cp37m-macosx_10_9_x86_64.whl", hash = "sha256:87f831e81ea0589cd18257f84386bf30154c5f4bed373b7b75e5cb0b5d53ea87"},
    {file = "pydantic-1.10.5-cp37-cp37m-manylinux_2_17_x86_64.manylinux2014_x86_64.whl", hash = "sha256:7ce1612e98c6326f10888df951a26ec1a577d8df49ddcaea87773bfbe23ba5cc"},
    {file = "pydantic-1.10.5-cp37-cp37m-manylinux_2_5_i686.manylinux1_i686.manylinux_2_17_i686.manylinux2014_i686.whl", hash = "sha256:58e41dd1e977531ac6073b11baac8c013f3cd8706a01d3dc74e86955be8b2c0c"},
    {file = "pydantic-1.10.5-cp37-cp37m-musllinux_1_1_i686.whl", hash = "sha256:6a4b0aab29061262065bbdede617ef99cc5914d1bf0ddc8bcd8e3d7928d85bd6"},
    {file = "pydantic-1.10.5-cp37-cp37m-musllinux_1_1_x86_64.whl", hash = "sha256:36e44a4de37b8aecffa81c081dbfe42c4d2bf9f6dff34d03dce157ec65eb0f15"},
    {file = "pydantic-1.10.5-cp37-cp37m-win_amd64.whl", hash = "sha256:261f357f0aecda005934e413dfd7aa4077004a174dafe414a8325e6098a8e419"},
    {file = "pydantic-1.10.5-cp38-cp38-macosx_10_9_x86_64.whl", hash = "sha256:b429f7c457aebb7fbe7cd69c418d1cd7c6fdc4d3c8697f45af78b8d5a7955760"},
    {file = "pydantic-1.10.5-cp38-cp38-macosx_11_0_arm64.whl", hash = "sha256:663d2dd78596c5fa3eb996bc3f34b8c2a592648ad10008f98d1348be7ae212fb"},
    {file = "pydantic-1.10.5-cp38-cp38-manylinux_2_17_x86_64.manylinux2014_x86_64.whl", hash = "sha256:51782fd81f09edcf265823c3bf43ff36d00db246eca39ee765ef58dc8421a642"},
    {file = "pydantic-1.10.5-cp38-cp38-manylinux_2_5_i686.manylinux1_i686.manylinux_2_17_i686.manylinux2014_i686.whl", hash = "sha256:c428c0f64a86661fb4873495c4fac430ec7a7cef2b8c1c28f3d1a7277f9ea5ab"},
    {file = "pydantic-1.10.5-cp38-cp38-musllinux_1_1_i686.whl", hash = "sha256:76c930ad0746c70f0368c4596020b736ab65b473c1f9b3872310a835d852eb19"},
    {file = "pydantic-1.10.5-cp38-cp38-musllinux_1_1_x86_64.whl", hash = "sha256:3257bd714de9db2102b742570a56bf7978e90441193acac109b1f500290f5718"},
    {file = "pydantic-1.10.5-cp38-cp38-win_amd64.whl", hash = "sha256:f5bee6c523d13944a1fdc6f0525bc86dbbd94372f17b83fa6331aabacc8fd08e"},
    {file = "pydantic-1.10.5-cp39-cp39-macosx_10_9_x86_64.whl", hash = "sha256:532e97c35719f137ee5405bd3eeddc5c06eb91a032bc755a44e34a712420daf3"},
    {file = "pydantic-1.10.5-cp39-cp39-macosx_11_0_arm64.whl", hash = "sha256:ca9075ab3de9e48b75fa8ccb897c34ccc1519177ad8841d99f7fd74cf43be5bf"},
    {file = "pydantic-1.10.5-cp39-cp39-manylinux_2_17_x86_64.manylinux2014_x86_64.whl", hash = "sha256:bd46a0e6296346c477e59a954da57beaf9c538da37b9df482e50f836e4a7d4bb"},
    {file = "pydantic-1.10.5-cp39-cp39-manylinux_2_5_i686.manylinux1_i686.manylinux_2_17_i686.manylinux2014_i686.whl", hash = "sha256:3353072625ea2a9a6c81ad01b91e5c07fa70deb06368c71307529abf70d23325"},
    {file = "pydantic-1.10.5-cp39-cp39-musllinux_1_1_i686.whl", hash = "sha256:3f9d9b2be177c3cb6027cd67fbf323586417868c06c3c85d0d101703136e6b31"},
    {file = "pydantic-1.10.5-cp39-cp39-musllinux_1_1_x86_64.whl", hash = "sha256:b473d00ccd5c2061fd896ac127b7755baad233f8d996ea288af14ae09f8e0d1e"},
    {file = "pydantic-1.10.5-cp39-cp39-win_amd64.whl", hash = "sha256:5f3bc8f103b56a8c88021d481410874b1f13edf6e838da607dcb57ecff9b4594"},
    {file = "pydantic-1.10.5-py3-none-any.whl", hash = "sha256:7c5b94d598c90f2f46b3a983ffb46ab806a67099d118ae0da7ef21a2a4033b28"},
    {file = "pydantic-1.10.5.tar.gz", hash = "sha256:9e337ac83686645a46db0e825acceea8e02fca4062483f40e9ae178e8bd1103a"},
]

[package.dependencies]
typing-extensions = ">=4.2.0"

[package.extras]
dotenv = ["python-dotenv (>=0.10.4)"]
email = ["email-validator (>=1.0.3)"]

[[package]]
name = "pydocstyle"
version = "6.3.0"
description = "Python docstring style checker"
optional = false
python-versions = ">=3.6"
groups = ["dev"]
files = [
    {file = "pydocstyle-6.3.0-py3-none-any.whl", hash = "sha256:118762d452a49d6b05e194ef344a55822987a462831ade91ec5c06fd2169d019"},
    {file = "pydocstyle-6.3.0.tar.gz", hash = "sha256:7ce43f0c0ac87b07494eb9c0b462c0b73e6ff276807f204d6b53edc72b7e44e1"},
]

[package.dependencies]
snowballstemmer = ">=2.2.0"

[package.extras]
toml = ["tomli (>=1.2.3) ; python_version < \"3.11\""]

[[package]]
name = "pydub"
version = "0.25.1"
description = "Manipulate audio with an simple and easy high level interface"
optional = false
python-versions = "*"
groups = ["main"]
files = [
    {file = "pydub-0.25.1-py2.py3-none-any.whl", hash = "sha256:65617e33033874b59d87db603aa1ed450633288aefead953b30bded59cb599a6"},
    {file = "pydub-0.25.1.tar.gz", hash = "sha256:980a33ce9949cab2a569606b65674d748ecbca4f0796887fd6f46173a7b0d30f"},
]

[[package]]
name = "pyflakes"
version = "3.0.1"
description = "passive checker of Python programs"
optional = false
python-versions = ">=3.6"
groups = ["dev"]
files = [
    {file = "pyflakes-3.0.1-py2.py3-none-any.whl", hash = "sha256:ec55bf7fe21fff7f1ad2f7da62363d749e2a470500eab1b555334b67aa1ef8cf"},
    {file = "pyflakes-3.0.1.tar.gz", hash = "sha256:ec8b276a6b60bd80defed25add7e439881c19e64850afd9b346283d4165fd0fd"},
]

[[package]]
name = "pyyaml"
version = "6.0"
description = "YAML parser and emitter for Python"
optional = false
python-versions = ">=3.6"
groups = ["main", "dev"]
files = [
    {file = "PyYAML-6.0-cp310-cp310-macosx_10_9_x86_64.whl", hash = "sha256:d4db7c7aef085872ef65a8fd7d6d09a14ae91f691dec3e87ee5ee0539d516f53"},
    {file = "PyYAML-6.0-cp310-cp310-macosx_11_0_arm64.whl", hash = "sha256:9df7ed3b3d2e0ecfe09e14741b857df43adb5a3ddadc919a2d94fbdf78fea53c"},
    {file = "PyYAML-6.0-cp310-cp310-manylinux_2_17_aarch64.manylinux2014_aarch64.whl", hash = "sha256:77f396e6ef4c73fdc33a9157446466f1cff553d979bd00ecb64385760c6babdc"},
    {file = "PyYAML-6.0-cp310-cp310-manylinux_2_17_s390x.manylinux2014_s390x.whl", hash = "sha256:a80a78046a72361de73f8f395f1f1e49f956c6be882eed58505a15f3e430962b"},
    {file = "PyYAML-6.0-cp310-cp310-manylinux_2_5_x86_64.manylinux1_x86_64.manylinux_2_12_x86_64.manylinux2010_x86_64.whl", hash = "sha256:f84fbc98b019fef2ee9a1cb3ce93e3187a6df0b2538a651bfb890254ba9f90b5"},
    {file = "PyYAML-6.0-cp310-cp310-win32.whl", hash = "sha256:2cd5df3de48857ed0544b34e2d40e9fac445930039f3cfe4bcc592a1f836d513"},
    {file = "PyYAML-6.0-cp310-cp310-win_amd64.whl", hash = "sha256:daf496c58a8c52083df09b80c860005194014c3698698d1a57cbcfa182142a3a"},
    {file = "PyYAML-6.0-cp311-cp311-macosx_10_9_x86_64.whl", hash = "sha256:d4b0ba9512519522b118090257be113b9468d804b19d63c71dbcf4a48fa32358"},
    {file = "PyYAML-6.0-cp311-cp311-macosx_11_0_arm64.whl", hash = "sha256:81957921f441d50af23654aa6c5e5eaf9b06aba7f0a19c18a538dc7ef291c5a1"},
    {file = "PyYAML-6.0-cp311-cp311-manylinux_2_17_aarch64.manylinux2014_aarch64.whl", hash = "sha256:afa17f5bc4d1b10afd4466fd3a44dc0e245382deca5b3c353d8b757f9e3ecb8d"},
    {file = "PyYAML-6.0-cp311-cp311-manylinux_2_17_s390x.manylinux2014_s390x.whl", hash = "sha256:dbad0e9d368bb989f4515da330b88a057617d16b6a8245084f1b05400f24609f"},
    {file = "PyYAML-6.0-cp311-cp311-manylinux_2_17_x86_64.manylinux2014_x86_64.whl", hash = "sha256:432557aa2c09802be39460360ddffd48156e30721f5e8d917f01d31694216782"},
    {file = "PyYAML-6.0-cp311-cp311-win32.whl", hash = "sha256:bfaef573a63ba8923503d27530362590ff4f576c626d86a9fed95822a8255fd7"},
    {file = "PyYAML-6.0-cp311-cp311-win_amd64.whl", hash = "sha256:01b45c0191e6d66c470b6cf1b9531a771a83c1c4208272ead47a3ae4f2f603bf"},
    {file = "PyYAML-6.0-cp36-cp36m-macosx_10_9_x86_64.whl", hash = "sha256:897b80890765f037df3403d22bab41627ca8811ae55e9a722fd0392850ec4d86"},
    {file = "PyYAML-6.0-cp36-cp36m-manylinux_2_17_aarch64.manylinux2014_aarch64.whl", hash = "sha256:50602afada6d6cbfad699b0c7bb50d5ccffa7e46a3d738092afddc1f9758427f"},
    {file = "PyYAML-6.0-cp36-cp36m-manylinux_2_17_s390x.manylinux2014_s390x.whl", hash = "sha256:48c346915c114f5fdb3ead70312bd042a953a8ce5c7106d5bfb1a5254e47da92"},
    {file = "PyYAML-6.0-cp36-cp36m-manylinux_2_5_x86_64.manylinux1_x86_64.manylinux_2_12_x86_64.manylinux2010_x86_64.whl", hash = "sha256:98c4d36e99714e55cfbaaee6dd5badbc9a1ec339ebfc3b1f52e293aee6bb71a4"},
    {file = "PyYAML-6.0-cp36-cp36m-win32.whl", hash = "sha256:0283c35a6a9fbf047493e3a0ce8d79ef5030852c51e9d911a27badfde0605293"},
    {file = "PyYAML-6.0-cp36-cp36m-win_amd64.whl", hash = "sha256:07751360502caac1c067a8132d150cf3d61339af5691fe9e87803040dbc5db57"},
    {file = "PyYAML-6.0-cp37-cp37m-macosx_10_9_x86_64.whl", hash = "sha256:819b3830a1543db06c4d4b865e70ded25be52a2e0631ccd2f6a47a2822f2fd7c"},
    {file = "PyYAML-6.0-cp37-cp37m-manylinux_2_17_aarch64.manylinux2014_aarch64.whl", hash = "sha256:473f9edb243cb1935ab5a084eb238d842fb8f404ed2193a915d1784b5a6b5fc0"},
    {file = "PyYAML-6.0-cp37-cp37m-manylinux_2_17_s390x.manylinux2014_s390x.whl", hash = "sha256:0ce82d761c532fe4ec3f87fc45688bdd3a4c1dc5e0b4a19814b9009a29baefd4"},
    {file = "PyYAML-6.0-cp37-cp37m-manylinux_2_5_x86_64.manylinux1_x86_64.manylinux_2_12_x86_64.manylinux2010_x86_64.whl", hash = "sha256:231710d57adfd809ef5d34183b8ed1eeae3f76459c18fb4a0b373ad56bedcdd9"},
    {file = "PyYAML-6.0-cp37-cp37m-win32.whl", hash = "sha256:c5687b8d43cf58545ade1fe3e055f70eac7a5a1a0bf42824308d868289a95737"},
    {file = "PyYAML-6.0-cp37-cp37m-win_amd64.whl", hash = "sha256:d15a181d1ecd0d4270dc32edb46f7cb7733c7c508857278d3d378d14d606db2d"},
    {file = "PyYAML-6.0-cp38-cp38-macosx_10_9_x86_64.whl", hash = "sha256:0b4624f379dab24d3725ffde76559cff63d9ec94e1736b556dacdfebe5ab6d4b"},
    {file = "PyYAML-6.0-cp38-cp38-manylinux_2_17_aarch64.manylinux2014_aarch64.whl", hash = "sha256:213c60cd50106436cc818accf5baa1aba61c0189ff610f64f4a3e8c6726218ba"},
    {file = "PyYAML-6.0-cp38-cp38-manylinux_2_17_s390x.manylinux2014_s390x.whl", hash = "sha256:9fa600030013c4de8165339db93d182b9431076eb98eb40ee068700c9c813e34"},
    {file = "PyYAML-6.0-cp38-cp38-manylinux_2_5_x86_64.manylinux1_x86_64.manylinux_2_12_x86_64.manylinux2010_x86_64.whl", hash = "sha256:277a0ef2981ca40581a47093e9e2d13b3f1fbbeffae064c1d21bfceba2030287"},
    {file = "PyYAML-6.0-cp38-cp38-win32.whl", hash = "sha256:d4eccecf9adf6fbcc6861a38015c2a64f38b9d94838ac1810a9023a0609e1b78"},
    {file = "PyYAML-6.0-cp38-cp38-win_amd64.whl", hash = "sha256:1e4747bc279b4f613a09eb64bba2ba602d8a6664c6ce6396a4d0cd413a50ce07"},
    {file = "PyYAML-6.0-cp39-cp39-macosx_10_9_x86_64.whl", hash = "sha256:055d937d65826939cb044fc8c9b08889e8c743fdc6a32b33e2390f66013e449b"},
    {file = "PyYAML-6.0-cp39-cp39-macosx_11_0_arm64.whl", hash = "sha256:e61ceaab6f49fb8bdfaa0f92c4b57bcfbea54c09277b1b4f7ac376bfb7a7c174"},
    {file = "PyYAML-6.0-cp39-cp39-manylinux_2_17_aarch64.manylinux2014_aarch64.whl", hash = "sha256:d67d839ede4ed1b28a4e8909735fc992a923cdb84e618544973d7dfc71540803"},
    {file = "PyYAML-6.0-cp39-cp39-manylinux_2_17_s390x.manylinux2014_s390x.whl", hash = "sha256:cba8c411ef271aa037d7357a2bc8f9ee8b58b9965831d9e51baf703280dc73d3"},
    {file = "PyYAML-6.0-cp39-cp39-manylinux_2_5_x86_64.manylinux1_x86_64.manylinux_2_12_x86_64.manylinux2010_x86_64.whl", hash = "sha256:40527857252b61eacd1d9af500c3337ba8deb8fc298940291486c465c8b46ec0"},
    {file = "PyYAML-6.0-cp39-cp39-win32.whl", hash = "sha256:b5b9eccad747aabaaffbc6064800670f0c297e52c12754eb1d976c57e4f74dcb"},
    {file = "PyYAML-6.0-cp39-cp39-win_amd64.whl", hash = "sha256:b3d267842bf12586ba6c734f89d1f5b871df0273157918b0ccefa29deb05c21c"},
    {file = "PyYAML-6.0.tar.gz", hash = "sha256:68fb519c14306fec9720a2a5b45bc9f0c8d1b9c72adf45c37baedfcd949c35a2"},
]

[[package]]
name = "regex"
version = "2022.10.31"
description = "Alternative regular expression module, to replace re."
optional = false
python-versions = ">=3.6"
groups = ["main"]
files = [
    {file = "regex-2022.10.31-cp310-cp310-macosx_10_9_x86_64.whl", hash = "sha256:a8ff454ef0bb061e37df03557afda9d785c905dab15584860f982e88be73015f"},
    {file = "regex-2022.10.31-cp310-cp310-macosx_11_0_arm64.whl", hash = "sha256:1eba476b1b242620c266edf6325b443a2e22b633217a9835a52d8da2b5c051f9"},
    {file = "regex-2022.10.31-cp310-cp310-manylinux_2_17_aarch64.manylinux2014_aarch64.whl", hash = "sha256:d0e5af9a9effb88535a472e19169e09ce750c3d442fb222254a276d77808620b"},
    {file = "regex-2022.10.31-cp310-cp310-manylinux_2_17_ppc64le.manylinux2014_ppc64le.whl", hash = "sha256:d03fe67b2325cb3f09be029fd5da8df9e6974f0cde2c2ac6a79d2634e791dd57"},
    {file = "regex-2022.10.31-cp310-cp310-manylinux_2_17_s390x.manylinux2014_s390x.whl", hash = "sha256:a9d0b68ac1743964755ae2d89772c7e6fb0118acd4d0b7464eaf3921c6b49dd4"},
    {file = "regex-2022.10.31-cp310-cp310-manylinux_2_17_x86_64.manylinux2014_x86_64.whl", hash = "sha256:8a45b6514861916c429e6059a55cf7db74670eaed2052a648e3e4d04f070e001"},
    {file = "regex-2022.10.31-cp310-cp310-manylinux_2_5_i686.manylinux1_i686.manylinux_2_17_i686.manylinux2014_i686.whl", hash = "sha256:8b0886885f7323beea6f552c28bff62cbe0983b9fbb94126531693ea6c5ebb90"},
    {file = "regex-2022.10.31-cp310-cp310-manylinux_2_5_x86_64.manylinux1_x86_64.manylinux_2_12_x86_64.manylinux2010_x86_64.whl", hash = "sha256:5aefb84a301327ad115e9d346c8e2760009131d9d4b4c6b213648d02e2abe144"},
    {file = "regex-2022.10.31-cp310-cp310-musllinux_1_1_aarch64.whl", hash = "sha256:702d8fc6f25bbf412ee706bd73019da5e44a8400861dfff7ff31eb5b4a1276dc"},
    {file = "regex-2022.10.31-cp310-cp310-musllinux_1_1_i686.whl", hash = "sha256:a3c1ebd4ed8e76e886507c9eddb1a891673686c813adf889b864a17fafcf6d66"},
    {file = "regex-2022.10.31-cp310-cp310-musllinux_1_1_ppc64le.whl", hash = "sha256:50921c140561d3db2ab9f5b11c5184846cde686bb5a9dc64cae442926e86f3af"},
    {file = "regex-2022.10.31-cp310-cp310-musllinux_1_1_s390x.whl", hash = "sha256:7db345956ecce0c99b97b042b4ca7326feeec6b75facd8390af73b18e2650ffc"},
    {file = "regex-2022.10.31-cp310-cp310-musllinux_1_1_x86_64.whl", hash = "sha256:763b64853b0a8f4f9cfb41a76a4a85a9bcda7fdda5cb057016e7706fde928e66"},
    {file = "regex-2022.10.31-cp310-cp310-win32.whl", hash = "sha256:44136355e2f5e06bf6b23d337a75386371ba742ffa771440b85bed367c1318d1"},
    {file = "regex-2022.10.31-cp310-cp310-win_amd64.whl", hash = "sha256:bfff48c7bd23c6e2aec6454aaf6edc44444b229e94743b34bdcdda2e35126cf5"},
    {file = "regex-2022.10.31-cp311-cp311-macosx_10_9_x86_64.whl", hash = "sha256:4b4b1fe58cd102d75ef0552cf17242705ce0759f9695334a56644ad2d83903fe"},
    {file = "regex-2022.10.31-cp311-cp311-macosx_11_0_arm64.whl", hash = "sha256:542e3e306d1669b25936b64917285cdffcd4f5c6f0247636fec037187bd93542"},
    {file = "regex-2022.10.31-cp311-cp311-manylinux_2_17_aarch64.manylinux2014_aarch64.whl", hash = "sha256:c27cc1e4b197092e50ddbf0118c788d9977f3f8f35bfbbd3e76c1846a3443df7"},
    {file = "regex-2022.10.31-cp311-cp311-manylinux_2_17_ppc64le.manylinux2014_ppc64le.whl", hash = "sha256:b8e38472739028e5f2c3a4aded0ab7eadc447f0d84f310c7a8bb697ec417229e"},
    {file = "regex-2022.10.31-cp311-cp311-manylinux_2_17_s390x.manylinux2014_s390x.whl", hash = "sha256:76c598ca73ec73a2f568e2a72ba46c3b6c8690ad9a07092b18e48ceb936e9f0c"},
    {file = "regex-2022.10.31-cp311-cp311-manylinux_2_17_x86_64.manylinux2014_x86_64.whl", hash = "sha256:c28d3309ebd6d6b2cf82969b5179bed5fefe6142c70f354ece94324fa11bf6a1"},
    {file = "regex-2022.10.31-cp311-cp311-manylinux_2_5_i686.manylinux1_i686.manylinux_2_17_i686.manylinux2014_i686.whl", hash = "sha256:9af69f6746120998cd9c355e9c3c6aec7dff70d47247188feb4f829502be8ab4"},
    {file = "regex-2022.10.31-cp311-cp311-musllinux_1_1_aarch64.whl", hash = "sha256:a5f9505efd574d1e5b4a76ac9dd92a12acb2b309551e9aa874c13c11caefbe4f"},
    {file = "regex-2022.10.31-cp311-cp311-musllinux_1_1_i686.whl", hash = "sha256:5ff525698de226c0ca743bfa71fc6b378cda2ddcf0d22d7c37b1cc925c9650a5"},
    {file = "regex-2022.10.31-cp311-cp311-musllinux_1_1_ppc64le.whl", hash = "sha256:4fe7fda2fe7c8890d454f2cbc91d6c01baf206fbc96d89a80241a02985118c0c"},
    {file = "regex-2022.10.31-cp311-cp311-musllinux_1_1_s390x.whl", hash = "sha256:2cdc55ca07b4e70dda898d2ab7150ecf17c990076d3acd7a5f3b25cb23a69f1c"},
    {file = "regex-2022.10.31-cp311-cp311-musllinux_1_1_x86_64.whl", hash = "sha256:44a6c2f6374e0033873e9ed577a54a3602b4f609867794c1a3ebba65e4c93ee7"},
    {file = "regex-2022.10.31-cp311-cp311-win32.whl", hash = "sha256:d8716f82502997b3d0895d1c64c3b834181b1eaca28f3f6336a71777e437c2af"},
    {file = "regex-2022.10.31-cp311-cp311-win_amd64.whl", hash = "sha256:61edbca89aa3f5ef7ecac8c23d975fe7261c12665f1d90a6b1af527bba86ce61"},
    {file = "regex-2022.10.31-cp36-cp36m-macosx_10_9_x86_64.whl", hash = "sha256:0a069c8483466806ab94ea9068c34b200b8bfc66b6762f45a831c4baaa9e8cdd"},
    {file = "regex-2022.10.31-cp36-cp36m-manylinux_2_17_aarch64.manylinux2014_aarch64.whl", hash = "sha256:d26166acf62f731f50bdd885b04b38828436d74e8e362bfcb8df221d868b5d9b"},
    {file = "regex-2022.10.31-cp36-cp36m-manylinux_2_17_ppc64le.manylinux2014_ppc64le.whl", hash = "sha256:ac741bf78b9bb432e2d314439275235f41656e189856b11fb4e774d9f7246d81"},
    {file = "regex-2022.10.31-cp36-cp36m-manylinux_2_17_s390x.manylinux2014_s390x.whl", hash = "sha256:75f591b2055523fc02a4bbe598aa867df9e953255f0b7f7715d2a36a9c30065c"},
    {file = "regex-2022.10.31-cp36-cp36m-manylinux_2_17_x86_64.manylinux2014_x86_64.whl", hash = "sha256:6b30bddd61d2a3261f025ad0f9ee2586988c6a00c780a2fb0a92cea2aa702c54"},
    {file = "regex-2022.10.31-cp36-cp36m-manylinux_2_5_i686.manylinux1_i686.manylinux_2_17_i686.manylinux2014_i686.whl", hash = "sha256:ef4163770525257876f10e8ece1cf25b71468316f61451ded1a6f44273eedeb5"},
    {file = "regex-2022.10.31-cp36-cp36m-manylinux_2_5_x86_64.manylinux1_x86_64.manylinux_2_12_x86_64.manylinux2010_x86_64.whl", hash = "sha256:7b280948d00bd3973c1998f92e22aa3ecb76682e3a4255f33e1020bd32adf443"},
    {file = "regex-2022.10.31-cp36-cp36m-musllinux_1_1_aarch64.whl", hash = "sha256:d0213671691e341f6849bf33cd9fad21f7b1cb88b89e024f33370733fec58742"},
    {file = "regex-2022.10.31-cp36-cp36m-musllinux_1_1_i686.whl", hash = "sha256:22e7ebc231d28393dfdc19b185d97e14a0f178bedd78e85aad660e93b646604e"},
    {file = "regex-2022.10.31-cp36-cp36m-musllinux_1_1_ppc64le.whl", hash = "sha256:8ad241da7fac963d7573cc67a064c57c58766b62a9a20c452ca1f21050868dfa"},
    {file = "regex-2022.10.31-cp36-cp36m-musllinux_1_1_s390x.whl", hash = "sha256:586b36ebda81e6c1a9c5a5d0bfdc236399ba6595e1397842fd4a45648c30f35e"},
    {file = "regex-2022.10.31-cp36-cp36m-musllinux_1_1_x86_64.whl", hash = "sha256:0653d012b3bf45f194e5e6a41df9258811ac8fc395579fa82958a8b76286bea4"},
    {file = "regex-2022.10.31-cp36-cp36m-win32.whl", hash = "sha256:144486e029793a733e43b2e37df16a16df4ceb62102636ff3db6033994711066"},
    {file = "regex-2022.10.31-cp36-cp36m-win_amd64.whl", hash = "sha256:c14b63c9d7bab795d17392c7c1f9aaabbffd4cf4387725a0ac69109fb3b550c6"},
    {file = "regex-2022.10.31-cp37-cp37m-macosx_10_9_x86_64.whl", hash = "sha256:4cac3405d8dda8bc6ed499557625585544dd5cbf32072dcc72b5a176cb1271c8"},
    {file = "regex-2022.10.31-cp37-cp37m-manylinux_2_17_aarch64.manylinux2014_aarch64.whl", hash = "sha256:23cbb932cc53a86ebde0fb72e7e645f9a5eec1a5af7aa9ce333e46286caef783"},
    {file = "regex-2022.10.31-cp37-cp37m-manylinux_2_17_ppc64le.manylinux2014_ppc64le.whl", hash = "sha256:74bcab50a13960f2a610cdcd066e25f1fd59e23b69637c92ad470784a51b1347"},
    {file = "regex-2022.10.31-cp37-cp37m-manylinux_2_17_s390x.manylinux2014_s390x.whl", hash = "sha256:78d680ef3e4d405f36f0d6d1ea54e740366f061645930072d39bca16a10d8c93"},
    {file = "regex-2022.10.31-cp37-cp37m-manylinux_2_17_x86_64.manylinux2014_x86_64.whl", hash = "sha256:ce6910b56b700bea7be82c54ddf2e0ed792a577dfaa4a76b9af07d550af435c6"},
    {file = "regex-2022.10.31-cp37-cp37m-manylinux_2_5_i686.manylinux1_i686.manylinux_2_17_i686.manylinux2014_i686.whl", hash = "sha256:659175b2144d199560d99a8d13b2228b85e6019b6e09e556209dfb8c37b78a11"},
    {file = "regex-2022.10.31-cp37-cp37m-manylinux_2_5_x86_64.manylinux1_x86_64.manylinux_2_12_x86_64.manylinux2010_x86_64.whl", hash = "sha256:1ddf14031a3882f684b8642cb74eea3af93a2be68893901b2b387c5fd92a03ec"},
    {file = "regex-2022.10.31-cp37-cp37m-musllinux_1_1_aarch64.whl", hash = "sha256:b683e5fd7f74fb66e89a1ed16076dbab3f8e9f34c18b1979ded614fe10cdc4d9"},
    {file = "regex-2022.10.31-cp37-cp37m-musllinux_1_1_i686.whl", hash = "sha256:2bde29cc44fa81c0a0c8686992c3080b37c488df167a371500b2a43ce9f026d1"},
    {file = "regex-2022.10.31-cp37-cp37m-musllinux_1_1_ppc64le.whl", hash = "sha256:4919899577ba37f505aaebdf6e7dc812d55e8f097331312db7f1aab18767cce8"},
    {file = "regex-2022.10.31-cp37-cp37m-musllinux_1_1_s390x.whl", hash = "sha256:9c94f7cc91ab16b36ba5ce476f1904c91d6c92441f01cd61a8e2729442d6fcf5"},
    {file = "regex-2022.10.31-cp37-cp37m-musllinux_1_1_x86_64.whl", hash = "sha256:ae1e96785696b543394a4e3f15f3f225d44f3c55dafe3f206493031419fedf95"},
    {file = "regex-2022.10.31-cp37-cp37m-win32.whl", hash = "sha256:c670f4773f2f6f1957ff8a3962c7dd12e4be54d05839b216cb7fd70b5a1df394"},
    {file = "regex-2022.10.31-cp37-cp37m-win_amd64.whl", hash = "sha256:8e0caeff18b96ea90fc0eb6e3bdb2b10ab5b01a95128dfeccb64a7238decf5f0"},
    {file = "regex-2022.10.31-cp38-cp38-macosx_10_9_x86_64.whl", hash = "sha256:131d4be09bea7ce2577f9623e415cab287a3c8e0624f778c1d955ec7c281bd4d"},
    {file = "regex-2022.10.31-cp38-cp38-macosx_11_0_arm64.whl", hash = "sha256:e613a98ead2005c4ce037c7b061f2409a1a4e45099edb0ef3200ee26ed2a69a8"},
    {file = "regex-2022.10.31-cp38-cp38-manylinux_2_17_aarch64.manylinux2014_aarch64.whl", hash = "sha256:052b670fafbe30966bbe5d025e90b2a491f85dfe5b2583a163b5e60a85a321ad"},
    {file = "regex-2022.10.31-cp38-cp38-manylinux_2_17_ppc64le.manylinux2014_ppc64le.whl", hash = "sha256:aa62a07ac93b7cb6b7d0389d8ef57ffc321d78f60c037b19dfa78d6b17c928ee"},
    {file = "regex-2022.10.31-cp38-cp38-manylinux_2_17_s390x.manylinux2014_s390x.whl", hash = "sha256:5352bea8a8f84b89d45ccc503f390a6be77917932b1c98c4cdc3565137acc714"},
    {file = "regex-2022.10.31-cp38-cp38-manylinux_2_17_x86_64.manylinux2014_x86_64.whl", hash = "sha256:20f61c9944f0be2dc2b75689ba409938c14876c19d02f7585af4460b6a21403e"},
    {file = "regex-2022.10.31-cp38-cp38-manylinux_2_5_i686.manylinux1_i686.manylinux_2_17_i686.manylinux2014_i686.whl", hash = "sha256:29c04741b9ae13d1e94cf93fca257730b97ce6ea64cfe1eba11cf9ac4e85afb6"},
    {file = "regex-2022.10.31-cp38-cp38-manylinux_2_5_x86_64.manylinux1_x86_64.manylinux_2_12_x86_64.manylinux2010_x86_64.whl", hash = "sha256:543883e3496c8b6d58bd036c99486c3c8387c2fc01f7a342b760c1ea3158a318"},
    {file = "regex-2022.10.31-cp38-cp38-musllinux_1_1_aarch64.whl", hash = "sha256:b7a8b43ee64ca8f4befa2bea4083f7c52c92864d8518244bfa6e88c751fa8fff"},
    {file = "regex-2022.10.31-cp38-cp38-musllinux_1_1_i686.whl", hash = "sha256:6a9a19bea8495bb419dc5d38c4519567781cd8d571c72efc6aa959473d10221a"},
    {file = "regex-2022.10.31-cp38-cp38-musllinux_1_1_ppc64le.whl", hash = "sha256:6ffd55b5aedc6f25fd8d9f905c9376ca44fcf768673ffb9d160dd6f409bfda73"},
    {file = "regex-2022.10.31-cp38-cp38-musllinux_1_1_s390x.whl", hash = "sha256:4bdd56ee719a8f751cf5a593476a441c4e56c9b64dc1f0f30902858c4ef8771d"},
    {file = "regex-2022.10.31-cp38-cp38-musllinux_1_1_x86_64.whl", hash = "sha256:8ca88da1bd78990b536c4a7765f719803eb4f8f9971cc22d6ca965c10a7f2c4c"},
    {file = "regex-2022.10.31-cp38-cp38-win32.whl", hash = "sha256:5a260758454580f11dd8743fa98319bb046037dfab4f7828008909d0aa5292bc"},
    {file = "regex-2022.10.31-cp38-cp38-win_amd64.whl", hash = "sha256:5e6a5567078b3eaed93558842346c9d678e116ab0135e22eb72db8325e90b453"},
    {file = "regex-2022.10.31-cp39-cp39-macosx_10_9_x86_64.whl", hash = "sha256:5217c25229b6a85049416a5c1e6451e9060a1edcf988641e309dbe3ab26d3e49"},
    {file = "regex-2022.10.31-cp39-cp39-macosx_11_0_arm64.whl", hash = "sha256:4bf41b8b0a80708f7e0384519795e80dcb44d7199a35d52c15cc674d10b3081b"},
    {file = "regex-2022.10.31-cp39-cp39-manylinux_2_17_aarch64.manylinux2014_aarch64.whl", hash = "sha256:0cf0da36a212978be2c2e2e2d04bdff46f850108fccc1851332bcae51c8907cc"},
    {file = "regex-2022.10.31-cp39-cp39-manylinux_2_17_ppc64le.manylinux2014_ppc64le.whl", hash = "sha256:d403d781b0e06d2922435ce3b8d2376579f0c217ae491e273bab8d092727d244"},
    {file = "regex-2022.10.31-cp39-cp39-manylinux_2_17_s390x.manylinux2014_s390x.whl", hash = "sha256:a37d51fa9a00d265cf73f3de3930fa9c41548177ba4f0faf76e61d512c774690"},
    {file = "regex-2022.10.31-cp39-cp39-manylinux_2_17_x86_64.manylinux2014_x86_64.whl", hash = "sha256:e4f781ffedd17b0b834c8731b75cce2639d5a8afe961c1e58ee7f1f20b3af185"},
    {file = "regex-2022.10.31-cp39-cp39-manylinux_2_5_i686.manylinux1_i686.manylinux_2_17_i686.manylinux2014_i686.whl", hash = "sha256:d243b36fbf3d73c25e48014961e83c19c9cc92530516ce3c43050ea6276a2ab7"},
    {file = "regex-2022.10.31-cp39-cp39-manylinux_2_5_x86_64.manylinux1_x86_64.manylinux_2_12_x86_64.manylinux2010_x86_64.whl", hash = "sha256:370f6e97d02bf2dd20d7468ce4f38e173a124e769762d00beadec3bc2f4b3bc4"},
    {file = "regex-2022.10.31-cp39-cp39-musllinux_1_1_aarch64.whl", hash = "sha256:597f899f4ed42a38df7b0e46714880fb4e19a25c2f66e5c908805466721760f5"},
    {file = "regex-2022.10.31-cp39-cp39-musllinux_1_1_i686.whl", hash = "sha256:7dbdce0c534bbf52274b94768b3498abdf675a691fec5f751b6057b3030f34c1"},
    {file = "regex-2022.10.31-cp39-cp39-musllinux_1_1_ppc64le.whl", hash = "sha256:22960019a842777a9fa5134c2364efaed5fbf9610ddc5c904bd3a400973b0eb8"},
    {file = "regex-2022.10.31-cp39-cp39-musllinux_1_1_s390x.whl", hash = "sha256:7f5a3ffc731494f1a57bd91c47dc483a1e10048131ffb52d901bfe2beb6102e8"},
    {file = "regex-2022.10.31-cp39-cp39-musllinux_1_1_x86_64.whl", hash = "sha256:7ef6b5942e6bfc5706301a18a62300c60db9af7f6368042227ccb7eeb22d0892"},
    {file = "regex-2022.10.31-cp39-cp39-win32.whl", hash = "sha256:395161bbdbd04a8333b9ff9763a05e9ceb4fe210e3c7690f5e68cedd3d65d8e1"},
    {file = "regex-2022.10.31-cp39-cp39-win_amd64.whl", hash = "sha256:957403a978e10fb3ca42572a23e6f7badff39aa1ce2f4ade68ee452dc6807692"},
    {file = "regex-2022.10.31.tar.gz", hash = "sha256:a3a98921da9a1bf8457aeee6a551948a83601689e5ecdd736894ea9bbec77e83"},
]

[[package]]
name = "requests"
version = "2.28.2"
description = "Python HTTP for Humans."
optional = false
python-versions = ">=3.7, <4"
groups = ["main"]
files = [
    {file = "requests-2.28.2-py3-none-any.whl", hash = "sha256:64299f4909223da747622c030b781c0d7811e359c37124b4bd368fb8c6518baa"},
    {file = "requests-2.28.2.tar.gz", hash = "sha256:98b1b2782e3c6c4904938b84c0eb932721069dfdb9134313beff7c83c2df24bf"},
]

[package.dependencies]
certifi = ">=2017.4.17"
charset-normalizer = ">=2,<4"
idna = ">=2.5,<4"
urllib3 = ">=1.21.1,<1.27"

[package.extras]
socks = ["PySocks (>=1.5.6,!=1.5.7)"]
use-chardet-on-py3 = ["chardet (>=3.0.2,<6)"]

[[package]]
name = "requests-oauthlib"
version = "1.3.1"
description = "OAuthlib authentication support for Requests."
optional = false
python-versions = ">=2.7, !=3.0.*, !=3.1.*, !=3.2.*, !=3.3.*"
groups = ["main"]
files = [
    {file = "requests-oauthlib-1.3.1.tar.gz", hash = "sha256:75beac4a47881eeb94d5ea5d6ad31ef88856affe2332b9aafb52c6452ccf0d7a"},
    {file = "requests_oauthlib-1.3.1-py2.py3-none-any.whl", hash = "sha256:2577c501a2fb8d05a304c09d090d6e47c306fef15809d102b327cf8364bddab5"},
]

[package.dependencies]
oauthlib = ">=3.0.0"
requests = ">=2.0.0"

[package.extras]
rsa = ["oauthlib[signedtoken] (>=3.0.0)"]

[[package]]
name = "rsa"
version = "4.9"
description = "Pure-Python RSA implementation"
optional = false
python-versions = ">=3.6,<4"
groups = ["main"]
files = [
    {file = "rsa-4.9-py3-none-any.whl", hash = "sha256:90260d9058e514786967344d0ef75fa8727eed8a7d2e43ce9f4bcf1b536174f7"},
    {file = "rsa-4.9.tar.gz", hash = "sha256:e38464a49c6c85d7f1351b0126661487a7e0a14a50f1675ec50eb34d4f20ef21"},
]

[package.dependencies]
pyasn1 = ">=0.1.3"

[[package]]
name = "ruamel-yaml"
version = "0.17.21"
description = "ruamel.yaml is a YAML parser/emitter that supports roundtrip preservation of comments, seq/map flow style, and map key order"
optional = false
python-versions = ">=3"
groups = ["main"]
files = [
    {file = "ruamel.yaml-0.17.21-py3-none-any.whl", hash = "sha256:742b35d3d665023981bd6d16b3d24248ce5df75fdb4e2924e93a05c1f8b61ca7"},
    {file = "ruamel.yaml-0.17.21.tar.gz", hash = "sha256:8b7ce697a2f212752a35c1ac414471dc16c424c9573be4926b56ff3f5d23b7af"},
]

[package.dependencies]
"ruamel.yaml.clib" = {version = ">=0.2.6", markers = "platform_python_implementation == \"CPython\" and python_version < \"3.11\""}

[package.extras]
docs = ["ryd"]
jinja2 = ["ruamel.yaml.jinja2 (>=0.2)"]

[[package]]
name = "ruamel-yaml-clib"
version = "0.2.7"
description = "C version of reader, parser and emitter for ruamel.yaml derived from libyaml"
optional = false
python-versions = ">=3.5"
groups = ["main"]
markers = "platform_python_implementation == \"CPython\""
files = [
    {file = "ruamel.yaml.clib-0.2.7-cp310-cp310-macosx_10_9_universal2.whl", hash = "sha256:d5859983f26d8cd7bb5c287ef452e8aacc86501487634573d260968f753e1d71"},
    {file = "ruamel.yaml.clib-0.2.7-cp310-cp310-macosx_12_0_arm64.whl", hash = "sha256:debc87a9516b237d0466a711b18b6ebeb17ba9f391eb7f91c649c5c4ec5006c7"},
    {file = "ruamel.yaml.clib-0.2.7-cp310-cp310-manylinux2014_aarch64.whl", hash = "sha256:df5828871e6648db72d1c19b4bd24819b80a755c4541d3409f0f7acd0f335c80"},
    {file = "ruamel.yaml.clib-0.2.7-cp310-cp310-manylinux_2_17_x86_64.manylinux2014_x86_64.manylinux_2_24_x86_64.whl", hash = "sha256:efa08d63ef03d079dcae1dfe334f6c8847ba8b645d08df286358b1f5293d24ab"},
    {file = "ruamel.yaml.clib-0.2.7-cp310-cp310-win32.whl", hash = "sha256:763d65baa3b952479c4e972669f679fe490eee058d5aa85da483ebae2009d231"},
    {file = "ruamel.yaml.clib-0.2.7-cp310-cp310-win_amd64.whl", hash = "sha256:d000f258cf42fec2b1bbf2863c61d7b8918d31ffee905da62dede869254d3b8a"},
    {file = "ruamel.yaml.clib-0.2.7-cp311-cp311-macosx_10_9_universal2.whl", hash = "sha256:045e0626baf1c52e5527bd5db361bc83180faaba2ff586e763d3d5982a876a9e"},
    {file = "ruamel.yaml.clib-0.2.7-cp311-cp311-macosx_12_6_arm64.whl", hash = "sha256:721bc4ba4525f53f6a611ec0967bdcee61b31df5a56801281027a3a6d1c2daf5"},
    {file = "ruamel.yaml.clib-0.2.7-cp311-cp311-manylinux_2_17_x86_64.manylinux2014_x86_64.manylinux_2_24_x86_64.whl", hash = "sha256:41d0f1fa4c6830176eef5b276af04c89320ea616655d01327d5ce65e50575c94"},
    {file = "ruamel.yaml.clib-0.2.7-cp36-cp36m-macosx_10_9_x86_64.whl", hash = "sha256:4b3a93bb9bc662fc1f99c5c3ea8e623d8b23ad22f861eb6fce9377ac07ad6072"},
    {file = "ruamel.yaml.clib-0.2.7-cp36-cp36m-macosx_12_0_arm64.whl", hash = "sha256:a234a20ae07e8469da311e182e70ef6b199d0fbeb6c6cc2901204dd87fb867e8"},
    {file = "ruamel.yaml.clib-0.2.7-cp36-cp36m-manylinux2014_aarch64.whl", hash = "sha256:15910ef4f3e537eea7fe45f8a5d19997479940d9196f357152a09031c5be59f3"},
    {file = "ruamel.yaml.clib-0.2.7-cp36-cp36m-manylinux_2_17_x86_64.manylinux2014_x86_64.manylinux_2_24_x86_64.whl", hash = "sha256:370445fd795706fd291ab00c9df38a0caed0f17a6fb46b0f607668ecb16ce763"},
    {file = "ruamel.yaml.clib-0.2.7-cp36-cp36m-win32.whl", hash = "sha256:ecdf1a604009bd35c674b9225a8fa609e0282d9b896c03dd441a91e5f53b534e"},
    {file = "ruamel.yaml.clib-0.2.7-cp36-cp36m-win_amd64.whl", hash = "sha256:f34019dced51047d6f70cb9383b2ae2853b7fc4dce65129a5acd49f4f9256646"},
    {file = "ruamel.yaml.clib-0.2.7-cp37-cp37m-macosx_10_9_x86_64.whl", hash = "sha256:2aa261c29a5545adfef9296b7e33941f46aa5bbd21164228e833412af4c9c75f"},
    {file = "ruamel.yaml.clib-0.2.7-cp37-cp37m-macosx_12_0_arm64.whl", hash = "sha256:f01da5790e95815eb5a8a138508c01c758e5f5bc0ce4286c4f7028b8dd7ac3d0"},
    {file = "ruamel.yaml.clib-0.2.7-cp37-cp37m-manylinux2014_aarch64.whl", hash = "sha256:40d030e2329ce5286d6b231b8726959ebbe0404c92f0a578c0e2482182e38282"},
    {file = "ruamel.yaml.clib-0.2.7-cp37-cp37m-manylinux_2_17_x86_64.manylinux2014_x86_64.manylinux_2_24_x86_64.whl", hash = "sha256:c3ca1fbba4ae962521e5eb66d72998b51f0f4d0f608d3c0347a48e1af262efa7"},
    {file = "ruamel.yaml.clib-0.2.7-cp37-cp37m-win32.whl", hash = "sha256:7bdb4c06b063f6fd55e472e201317a3bb6cdeeee5d5a38512ea5c01e1acbdd93"},
    {file = "ruamel.yaml.clib-0.2.7-cp37-cp37m-win_amd64.whl", hash = "sha256:be2a7ad8fd8f7442b24323d24ba0b56c51219513cfa45b9ada3b87b76c374d4b"},
    {file = "ruamel.yaml.clib-0.2.7-cp38-cp38-macosx_10_9_x86_64.whl", hash = "sha256:91a789b4aa0097b78c93e3dc4b40040ba55bef518f84a40d4442f713b4094acb"},
    {file = "ruamel.yaml.clib-0.2.7-cp38-cp38-macosx_12_0_arm64.whl", hash = "sha256:99e77daab5d13a48a4054803d052ff40780278240a902b880dd37a51ba01a307"},
    {file = "ruamel.yaml.clib-0.2.7-cp38-cp38-manylinux2014_aarch64.whl", hash = "sha256:3243f48ecd450eddadc2d11b5feb08aca941b5cd98c9b1db14b2fd128be8c697"},
    {file = "ruamel.yaml.clib-0.2.7-cp38-cp38-manylinux_2_17_x86_64.manylinux2014_x86_64.manylinux_2_24_x86_64.whl", hash = "sha256:8831a2cedcd0f0927f788c5bdf6567d9dc9cc235646a434986a852af1cb54b4b"},
    {file = "ruamel.yaml.clib-0.2.7-cp38-cp38-win32.whl", hash = "sha256:3110a99e0f94a4a3470ff67fc20d3f96c25b13d24c6980ff841e82bafe827cac"},
    {file = "ruamel.yaml.clib-0.2.7-cp38-cp38-win_amd64.whl", hash = "sha256:92460ce908546ab69770b2e576e4f99fbb4ce6ab4b245345a3869a0a0410488f"},
    {file = "ruamel.yaml.clib-0.2.7-cp39-cp39-macosx_10_9_x86_64.whl", hash = "sha256:5bc0667c1eb8f83a3752b71b9c4ba55ef7c7058ae57022dd9b29065186a113d9"},
    {file = "ruamel.yaml.clib-0.2.7-cp39-cp39-macosx_12_0_arm64.whl", hash = "sha256:4a4d8d417868d68b979076a9be6a38c676eca060785abaa6709c7b31593c35d1"},
    {file = "ruamel.yaml.clib-0.2.7-cp39-cp39-manylinux2014_aarch64.whl", hash = "sha256:bf9a6bc4a0221538b1a7de3ed7bca4c93c02346853f44e1cd764be0023cd3640"},
    {file = "ruamel.yaml.clib-0.2.7-cp39-cp39-manylinux_2_17_x86_64.manylinux2014_x86_64.manylinux_2_24_x86_64.whl", hash = "sha256:a7b301ff08055d73223058b5c46c55638917f04d21577c95e00e0c4d79201a6b"},
    {file = "ruamel.yaml.clib-0.2.7-cp39-cp39-win32.whl", hash = "sha256:d5e51e2901ec2366b79f16c2299a03e74ba4531ddcfacc1416639c557aef0ad8"},
    {file = "ruamel.yaml.clib-0.2.7-cp39-cp39-win_amd64.whl", hash = "sha256:184faeaec61dbaa3cace407cffc5819f7b977e75360e8d5ca19461cd851a5fc5"},
    {file = "ruamel.yaml.clib-0.2.7.tar.gz", hash = "sha256:1f08fd5a2bea9c4180db71678e850b995d2a5f4537be0e94557668cf0f5f9497"},
]

[[package]]
name = "safetensors"
version = "0.4.1"
description = ""
optional = false
python-versions = ">=3.7"
groups = ["main"]
files = [
    {file = "safetensors-0.4.1-cp310-cp310-macosx_10_7_x86_64.whl", hash = "sha256:cba01c6b76e01ec453933b3b3c0157c59b52881c83eaa0f7666244e71aa75fd1"},
    {file = "safetensors-0.4.1-cp310-cp310-macosx_11_0_arm64.whl", hash = "sha256:7a8f6f679d97ea0135c7935c202feefbd042c149aa70ee759855e890c01c7814"},
    {file = "safetensors-0.4.1-cp310-cp310-manylinux_2_17_aarch64.manylinux2014_aarch64.whl", hash = "sha256:bbc2ce1f5ae5143a7fb72b71fa71db6a42b4f6cf912aa3acdc6b914084778e68"},
    {file = "safetensors-0.4.1-cp310-cp310-manylinux_2_17_armv7l.manylinux2014_armv7l.whl", hash = "sha256:2d87d993eaefe6611a9c241a8bd364a5f1ffed5771c74840363a6c4ed8d868f6"},
    {file = "safetensors-0.4.1-cp310-cp310-manylinux_2_17_ppc64le.manylinux2014_ppc64le.whl", hash = "sha256:097e9af2efa8778cd2f0cba451784253e62fa7cc9fc73c0744d27212f7294e25"},
    {file = "safetensors-0.4.1-cp310-cp310-manylinux_2_17_s390x.manylinux2014_s390x.whl", hash = "sha256:d10a9f7bae608ccfdc009351f01dc3d8535ff57f9488a58a4c38e45bf954fe93"},
    {file = "safetensors-0.4.1-cp310-cp310-manylinux_2_17_x86_64.manylinux2014_x86_64.whl", hash = "sha256:270b99885ec14abfd56c1d7f28ada81740a9220b4bae960c3de1c6fe84af9e4d"},
    {file = "safetensors-0.4.1-cp310-cp310-manylinux_2_5_i686.manylinux1_i686.whl", hash = "sha256:285b52a481e7ba93e29ad4ec5841ef2c4479ef0a6c633c4e2629e0508453577b"},
    {file = "safetensors-0.4.1-cp310-cp310-musllinux_1_1_aarch64.whl", hash = "sha256:c3c9f0ca510e0de95abd6424789dcbc879942a3a4e29b0dfa99d9427bf1da75c"},
    {file = "safetensors-0.4.1-cp310-cp310-musllinux_1_1_x86_64.whl", hash = "sha256:88b4653059c903015284a9722f9a46838c654257173b279c8f6f46dbe80b612d"},
    {file = "safetensors-0.4.1-cp310-none-win32.whl", hash = "sha256:2fe6926110e3d425c4b684a4379b7796fdc26ad7d16922ea1696c8e6ea7e920f"},
    {file = "safetensors-0.4.1-cp310-none-win_amd64.whl", hash = "sha256:a79e16222106b2f5edbca1b8185661477d8971b659a3c814cc6f15181a9b34c8"},
    {file = "safetensors-0.4.1-cp311-cp311-macosx_10_7_x86_64.whl", hash = "sha256:d93321eea0dd7e81b283e47a1d20dee6069165cc158286316d0d06d340de8fe8"},
    {file = "safetensors-0.4.1-cp311-cp311-macosx_11_0_arm64.whl", hash = "sha256:8ff8e41c8037db17de0ea2a23bc684f43eaf623be7d34906fe1ac10985b8365e"},
    {file = "safetensors-0.4.1-cp311-cp311-manylinux_2_17_aarch64.manylinux2014_aarch64.whl", hash = "sha256:39d36f1d88468a87c437a1bc27c502e71b6ca44c385a9117a9f9ba03a75cc9c6"},
    {file = "safetensors-0.4.1-cp311-cp311-manylinux_2_17_armv7l.manylinux2014_armv7l.whl", hash = "sha256:7ef010e9afcb4057fb6be3d0a0cfa07aac04fe97ef73fe4a23138d8522ba7c17"},
    {file = "safetensors-0.4.1-cp311-cp311-manylinux_2_17_ppc64le.manylinux2014_ppc64le.whl", hash = "sha256:b287304f2b2220d51ccb51fd857761e78bcffbeabe7b0238f8dc36f2edfd9542"},
    {file = "safetensors-0.4.1-cp311-cp311-manylinux_2_17_s390x.manylinux2014_s390x.whl", hash = "sha256:e09000b2599e1836314430f81a3884c66a5cbabdff5d9f175b5d560d4de38d78"},
    {file = "safetensors-0.4.1-cp311-cp311-manylinux_2_17_x86_64.manylinux2014_x86_64.whl", hash = "sha256:e9c80ce0001efa16066358d2dd77993adc25f5a6c61850e4ad096a2232930bce"},
    {file = "safetensors-0.4.1-cp311-cp311-manylinux_2_5_i686.manylinux1_i686.whl", hash = "sha256:413e1f6ac248f7d1b755199a06635e70c3515493d3b41ba46063dec33aa2ebb7"},
    {file = "safetensors-0.4.1-cp311-cp311-musllinux_1_1_aarch64.whl", hash = "sha256:d3ac139377cfe71ba04573f1cda66e663b7c3e95be850e9e6c2dd4b5984bd513"},
    {file = "safetensors-0.4.1-cp311-cp311-musllinux_1_1_x86_64.whl", hash = "sha256:04157d008385bea66d12fe90844a80d4a76dc25ec5230b5bd9a630496d1b7c03"},
    {file = "safetensors-0.4.1-cp311-none-win32.whl", hash = "sha256:5f25297148ec665f0deb8bd67e9564634d8d6841041ab5393ccfe203379ea88b"},
    {file = "safetensors-0.4.1-cp311-none-win_amd64.whl", hash = "sha256:b2f8877990a72ff595507b80f4b69036a9a1986a641f8681adf3425d97d3d2a5"},
    {file = "safetensors-0.4.1-cp312-cp312-macosx_10_7_x86_64.whl", hash = "sha256:eb2c1da1cc39509d1a55620a5f4d14f8911c47a89c926a96e6f4876e864375a3"},
    {file = "safetensors-0.4.1-cp312-cp312-macosx_11_0_arm64.whl", hash = "sha256:303d2c0415cf15a28f8d7f17379ea3c34c2b466119118a34edd9965983a1a8a6"},
    {file = "safetensors-0.4.1-cp312-cp312-manylinux_2_17_aarch64.manylinux2014_aarch64.whl", hash = "sha256:bb4cb3e37a9b961ddd68e873b29fe9ab4a081e3703412e34aedd2b7a8e9cafd9"},
    {file = "safetensors-0.4.1-cp312-cp312-manylinux_2_17_armv7l.manylinux2014_armv7l.whl", hash = "sha256:ae5497adc68669db2fed7cb2dad81e6a6106e79c9a132da3efdb6af1db1014fa"},
    {file = "safetensors-0.4.1-cp312-cp312-manylinux_2_17_ppc64le.manylinux2014_ppc64le.whl", hash = "sha256:3b30abd0cddfe959d1daedf92edcd1b445521ebf7ddefc20860ed01486b33c90"},
    {file = "safetensors-0.4.1-cp312-cp312-manylinux_2_17_s390x.manylinux2014_s390x.whl", hash = "sha256:d784a98c492c751f228a4a894c3b8a092ff08b24e73b5568938c28b8c0e8f8df"},
    {file = "safetensors-0.4.1-cp312-cp312-manylinux_2_17_x86_64.manylinux2014_x86_64.whl", hash = "sha256:e57a5ab08b0ec7a7caf30d2ac79bb30c89168431aca4f8854464bb9461686925"},
    {file = "safetensors-0.4.1-cp312-cp312-manylinux_2_5_i686.manylinux1_i686.whl", hash = "sha256:edcf3121890b5f0616aa5a54683b1a5d2332037b970e507d6bb7841a3a596556"},
    {file = "safetensors-0.4.1-cp312-cp312-musllinux_1_1_aarch64.whl", hash = "sha256:fdb58dee173ef33634c3016c459d671ca12d11e6acf9db008261cbe58107e579"},
    {file = "safetensors-0.4.1-cp312-cp312-musllinux_1_1_x86_64.whl", hash = "sha256:780dc21eb3fd32ddd0e8c904bdb0290f2454f4ac21ae71e94f9ce72db1900a5a"},
    {file = "safetensors-0.4.1-cp37-cp37m-macosx_10_7_x86_64.whl", hash = "sha256:48901bd540f8a3c1791314bc5c8a170927bf7f6acddb75bf0a263d081a3637d4"},
    {file = "safetensors-0.4.1-cp37-cp37m-macosx_11_0_arm64.whl", hash = "sha256:3b0b7b2d5976fbed8a05e2bbdce5816a59e6902e9e7c7e07dc723637ed539787"},
    {file = "safetensors-0.4.1-cp37-cp37m-manylinux_2_17_aarch64.manylinux2014_aarch64.whl", hash = "sha256:8f69903ff49cb30b9227fb5d029bea276ea20d04b06803877a420c5b1b74c689"},
    {file = "safetensors-0.4.1-cp37-cp37m-manylinux_2_17_armv7l.manylinux2014_armv7l.whl", hash = "sha256:0ddd050e01f3e843aa8c1c27bf68675b8a08e385d0045487af4d70418c3cb356"},
    {file = "safetensors-0.4.1-cp37-cp37m-manylinux_2_17_ppc64le.manylinux2014_ppc64le.whl", hash = "sha256:9a82bc2bd7a9a0e08239bdd6d7774d64121f136add93dfa344a2f1a6d7ef35fa"},
    {file = "safetensors-0.4.1-cp37-cp37m-manylinux_2_17_s390x.manylinux2014_s390x.whl", hash = "sha256:6ace9e66a40f98a216ad661245782483cf79cf56eb2b112650bb904b0baa9db5"},
    {file = "safetensors-0.4.1-cp37-cp37m-manylinux_2_17_x86_64.manylinux2014_x86_64.whl", hash = "sha256:82cbb8f4d022f2e94498cbefca900698b8ded3d4f85212f47da614001ff06652"},
    {file = "safetensors-0.4.1-cp37-cp37m-manylinux_2_5_i686.manylinux1_i686.whl", hash = "sha256:791edc10a3c359a2f5f52d5cddab0df8a45107d91027d86c3d44e57162e5d934"},
    {file = "safetensors-0.4.1-cp37-cp37m-musllinux_1_1_aarch64.whl", hash = "sha256:83c2cfbe8c6304f0891e7bb378d56f66d2148972eeb5f747cd8a2246886f0d8c"},
    {file = "safetensors-0.4.1-cp37-cp37m-musllinux_1_1_x86_64.whl", hash = "sha256:04dd14f53f5500eb4c4149674216ba1000670efbcf4b1b5c2643eb244e7882ea"},
    {file = "safetensors-0.4.1-cp37-none-win32.whl", hash = "sha256:d5b3defa74f3723a388bfde2f5d488742bc4879682bd93267c09a3bcdf8f869b"},
    {file = "safetensors-0.4.1-cp37-none-win_amd64.whl", hash = "sha256:25a043cbb59d4f75e9dd87fdf5c009dd8830105a2c57ace49b72167dd9808111"},
    {file = "safetensors-0.4.1-cp38-cp38-macosx_10_7_x86_64.whl", hash = "sha256:3f6a520af7f2717c5ecba112041f2c8af1ca6480b97bf957aba81ed9642e654c"},
    {file = "safetensors-0.4.1-cp38-cp38-macosx_11_0_arm64.whl", hash = "sha256:c3807ac3b16288dffebb3474b555b56fe466baa677dfc16290dcd02dca1ab228"},
    {file = "safetensors-0.4.1-cp38-cp38-manylinux_2_17_aarch64.manylinux2014_aarch64.whl", hash = "sha256:8b58ba13a9e82b4bc3fc221914f6ef237fe6c2adb13cede3ace64d1aacf49610"},
    {file = "safetensors-0.4.1-cp38-cp38-manylinux_2_17_armv7l.manylinux2014_armv7l.whl", hash = "sha256:dac4bb42f8679aadc59bd91a4c5a1784a758ad49d0912995945cd674089f628e"},
    {file = "safetensors-0.4.1-cp38-cp38-manylinux_2_17_ppc64le.manylinux2014_ppc64le.whl", hash = "sha256:911b48dc09e321a194def3a7431662ff4f03646832f3a8915bbf0f449b8a5fcb"},
    {file = "safetensors-0.4.1-cp38-cp38-manylinux_2_17_s390x.manylinux2014_s390x.whl", hash = "sha256:82571d20288c975c1b30b08deb9b1c3550f36b31191e1e81fae87669a92217d0"},
    {file = "safetensors-0.4.1-cp38-cp38-manylinux_2_17_x86_64.manylinux2014_x86_64.whl", hash = "sha256:da52ee0dc8ba03348ffceab767bd8230842fdf78f8a996e2a16445747143a778"},
    {file = "safetensors-0.4.1-cp38-cp38-manylinux_2_5_i686.manylinux1_i686.whl", hash = "sha256:2536b11ce665834201072e9397404170f93f3be10cca9995b909f023a04501ee"},
    {file = "safetensors-0.4.1-cp38-cp38-musllinux_1_1_aarch64.whl", hash = "sha256:998fbac99ca956c3a09fe07cc0b35fac26a521fa8865a690686d889f0ff4e4a6"},
    {file = "safetensors-0.4.1-cp38-cp38-musllinux_1_1_x86_64.whl", hash = "sha256:845be0aafabf2a60c2d482d4e93023fecffe5e5443d801d7a7741bae9de41233"},
    {file = "safetensors-0.4.1-cp38-none-win32.whl", hash = "sha256:ce7a28bc8af685a69d7e869d09d3e180a275e3281e29cf5f1c7319e231932cc7"},
    {file = "safetensors-0.4.1-cp38-none-win_amd64.whl", hash = "sha256:e056fb9e22d118cc546107f97dc28b449d88274207dd28872bd668c86216e4f6"},
    {file = "safetensors-0.4.1-cp39-cp39-macosx_10_7_x86_64.whl", hash = "sha256:bdc0d039e44a727824639824090bd8869535f729878fa248addd3dc01db30eae"},
    {file = "safetensors-0.4.1-cp39-cp39-macosx_11_0_arm64.whl", hash = "sha256:3c1b1d510c7aba71504ece87bf393ea82638df56303e371e5e2cf09d18977dd7"},
    {file = "safetensors-0.4.1-cp39-cp39-manylinux_2_17_aarch64.manylinux2014_aarch64.whl", hash = "sha256:0bd0afd95c1e497f520e680ea01e0397c0868a3a3030e128438cf6e9e3fcd671"},
    {file = "safetensors-0.4.1-cp39-cp39-manylinux_2_17_armv7l.manylinux2014_armv7l.whl", hash = "sha256:f603bdd8deac6726d39f41688ed353c532dd53935234405d79e9eb53f152fbfb"},
    {file = "safetensors-0.4.1-cp39-cp39-manylinux_2_17_ppc64le.manylinux2014_ppc64le.whl", hash = "sha256:d8a85e3e47e0d4eebfaf9a58b40aa94f977a56050cb5598ad5396a9ee7c087c6"},
    {file = "safetensors-0.4.1-cp39-cp39-manylinux_2_17_s390x.manylinux2014_s390x.whl", hash = "sha256:e0ccb5aa0f3be2727117e5631200fbb3a5b3a2b3757545a92647d6dd8be6658f"},
    {file = "safetensors-0.4.1-cp39-cp39-manylinux_2_17_x86_64.manylinux2014_x86_64.whl", hash = "sha256:d784938534e255473155e4d9f276ee69eb85455b6af1292172c731409bf9adee"},
    {file = "safetensors-0.4.1-cp39-cp39-manylinux_2_5_i686.manylinux1_i686.whl", hash = "sha256:a257de175c254d39ccd6a21341cd62eb7373b05c1e618a78096a56a857e0c316"},
    {file = "safetensors-0.4.1-cp39-cp39-musllinux_1_1_aarch64.whl", hash = "sha256:6fd80f7794554091836d4d613d33a7d006e2b8d6ba014d06f97cebdfda744f64"},
    {file = "safetensors-0.4.1-cp39-cp39-musllinux_1_1_x86_64.whl", hash = "sha256:35803201d980efcf964b75a0a2aee97fe5e9ecc5f3ad676b38fafdfe98e0620d"},
    {file = "safetensors-0.4.1-cp39-none-win32.whl", hash = "sha256:7ff8a36e0396776d3ed9a106fc9a9d7c55d4439ca9a056a24bf66d343041d3e6"},
    {file = "safetensors-0.4.1-cp39-none-win_amd64.whl", hash = "sha256:bfa2e20342b81921b98edba52f8deb68843fa9c95250739a56b52ceda5ea5c61"},
    {file = "safetensors-0.4.1-pp310-pypy310_pp73-macosx_10_7_x86_64.whl", hash = "sha256:ae2d5a31cfb8a973a318f7c4d2cffe0bd1fe753cdf7bb41a1939d45a0a06f964"},
    {file = "safetensors-0.4.1-pp310-pypy310_pp73-macosx_11_0_arm64.whl", hash = "sha256:1a45dbf03e8334d3a5dc93687d98b6dc422f5d04c7d519dac09b84a3c87dd7c6"},
    {file = "safetensors-0.4.1-pp310-pypy310_pp73-manylinux_2_17_aarch64.manylinux2014_aarch64.whl", hash = "sha256:2297b359d91126c0f9d4fd17bae3cfa2fe3a048a6971b8db07db746ad92f850c"},
    {file = "safetensors-0.4.1-pp310-pypy310_pp73-manylinux_2_17_x86_64.manylinux2014_x86_64.whl", hash = "sha256:bda3d98e2bcece388232cfc551ebf063b55bdb98f65ab54df397da30efc7dcc5"},
    {file = "safetensors-0.4.1-pp310-pypy310_pp73-manylinux_2_5_i686.manylinux1_i686.whl", hash = "sha256:f8934bdfd202ebd0697040a3dff40dd77bc4c5bbf3527ede0532f5e7fb4d970f"},
    {file = "safetensors-0.4.1-pp310-pypy310_pp73-musllinux_1_1_aarch64.whl", hash = "sha256:42c3710cec7e5c764c7999697516370bee39067de0aa089b7e2cfb97ac8c6b20"},
    {file = "safetensors-0.4.1-pp310-pypy310_pp73-musllinux_1_1_x86_64.whl", hash = "sha256:53134226053e56bd56e73f7db42596e7908ed79f3c9a1016e4c1dade593ac8e5"},
    {file = "safetensors-0.4.1-pp37-pypy37_pp73-macosx_10_7_x86_64.whl", hash = "sha256:257d59e40a1b367cb544122e7451243d65b33c3f34d822a347f4eea6fdf97fdf"},
    {file = "safetensors-0.4.1-pp37-pypy37_pp73-manylinux_2_17_aarch64.manylinux2014_aarch64.whl", hash = "sha256:2d54c2f1826e790d1eb2d2512bfd0ee443f0206b423d6f27095057c7f18a0687"},
    {file = "safetensors-0.4.1-pp37-pypy37_pp73-manylinux_2_17_x86_64.manylinux2014_x86_64.whl", hash = "sha256:645b3f1138fce6e818e79d4128afa28f0657430764cc045419c1d069ff93f732"},
    {file = "safetensors-0.4.1-pp37-pypy37_pp73-manylinux_2_5_i686.manylinux1_i686.whl", hash = "sha256:e9a7ffb1e551c6df51d267f5a751f042b183df22690f6feceac8d27364fd51d7"},
    {file = "safetensors-0.4.1-pp37-pypy37_pp73-musllinux_1_1_aarch64.whl", hash = "sha256:44e230fbbe120de564b64f63ef3a8e6ff02840fa02849d9c443d56252a1646d4"},
    {file = "safetensors-0.4.1-pp37-pypy37_pp73-musllinux_1_1_x86_64.whl", hash = "sha256:9d16b3b2fcc6fca012c74bd01b5619c655194d3e3c13e4d4d0e446eefa39a463"},
    {file = "safetensors-0.4.1-pp38-pypy38_pp73-macosx_10_7_x86_64.whl", hash = "sha256:5d95ea4d8b32233910734a904123bdd3979c137c461b905a5ed32511defc075f"},
    {file = "safetensors-0.4.1-pp38-pypy38_pp73-macosx_11_0_arm64.whl", hash = "sha256:dab431699b5d45e0ca043bc580651ce9583dda594e62e245b7497adb32e99809"},
    {file = "safetensors-0.4.1-pp38-pypy38_pp73-manylinux_2_17_aarch64.manylinux2014_aarch64.whl", hash = "sha256:16d8bbb7344e39cb9d4762e85c21df94ebeb03edac923dd94bb9ed8c10eac070"},
    {file = "safetensors-0.4.1-pp38-pypy38_pp73-manylinux_2_17_x86_64.manylinux2014_x86_64.whl", hash = "sha256:1faf5111c66a6ba91f85dff2e36edaaf36e6966172703159daeef330de4ddc7b"},
    {file = "safetensors-0.4.1-pp38-pypy38_pp73-manylinux_2_5_i686.manylinux1_i686.whl", hash = "sha256:660ca1d8bff6c7bc7c6b30b9b32df74ef3ab668f5df42cefd7588f0d40feadcb"},
    {file = "safetensors-0.4.1-pp38-pypy38_pp73-musllinux_1_1_aarch64.whl", hash = "sha256:ae2f67f04ed0bb2e56fd380a8bd3eef03f609df53f88b6f5c7e89c08e52aae00"},
    {file = "safetensors-0.4.1-pp38-pypy38_pp73-musllinux_1_1_x86_64.whl", hash = "sha256:c8ed5d2c04cdc1afc6b3c28d59580448ac07732c50d94c15e14670f9c473a2ce"},
    {file = "safetensors-0.4.1-pp39-pypy39_pp73-macosx_10_7_x86_64.whl", hash = "sha256:2b6a2814278b6660261aa9a9aae524616de9f1ec364e3716d219b6ed8f91801f"},
    {file = "safetensors-0.4.1-pp39-pypy39_pp73-macosx_11_0_arm64.whl", hash = "sha256:3cfd1ca35eacc635f0eaa894e5c5ed83ffebd0f95cac298fd430014fa7323631"},
    {file = "safetensors-0.4.1-pp39-pypy39_pp73-manylinux_2_17_aarch64.manylinux2014_aarch64.whl", hash = "sha256:4177b456c6b0c722d82429127b5beebdaf07149d265748e97e0a34ff0b3694c8"},
    {file = "safetensors-0.4.1-pp39-pypy39_pp73-manylinux_2_17_x86_64.manylinux2014_x86_64.whl", hash = "sha256:313e8472197bde54e3ec54a62df184c414582979da8f3916981b6a7954910a1b"},
    {file = "safetensors-0.4.1-pp39-pypy39_pp73-manylinux_2_5_i686.manylinux1_i686.whl", hash = "sha256:fdb4adb76e21bad318210310590de61c9f4adcef77ee49b4a234f9dc48867869"},
    {file = "safetensors-0.4.1-pp39-pypy39_pp73-musllinux_1_1_aarch64.whl", hash = "sha256:1d568628e9c43ca15eb96c217da73737c9ccb07520fafd8a1eba3f2750614105"},
    {file = "safetensors-0.4.1-pp39-pypy39_pp73-musllinux_1_1_x86_64.whl", hash = "sha256:573b6023a55a2f28085fc0a84e196c779b6cbef4d9e73acea14c8094fee7686f"},
    {file = "safetensors-0.4.1.tar.gz", hash = "sha256:2304658e6ada81a5223225b4efe84748e760c46079bffedf7e321763cafb36c9"},
]

[package.extras]
all = ["safetensors[jax]", "safetensors[numpy]", "safetensors[paddlepaddle]", "safetensors[pinned-tf]", "safetensors[quality]", "safetensors[testing]", "safetensors[torch]"]
dev = ["safetensors[all]"]
jax = ["flax (>=0.6.3)", "jax (>=0.3.25)", "jaxlib (>=0.3.25)", "safetensors[numpy]"]
numpy = ["numpy (>=1.21.6)"]
paddlepaddle = ["paddlepaddle (>=2.4.1)", "safetensors[numpy]"]
pinned-tf = ["safetensors[numpy]", "tensorflow (==2.11.0)"]
quality = ["black (==22.3)", "click (==8.0.4)", "flake8 (>=3.8.3)", "isort (>=5.5.4)"]
tensorflow = ["safetensors[numpy]", "tensorflow (>=2.11.0)"]
testing = ["h5py (>=3.7.0)", "huggingface_hub (>=0.12.1)", "hypothesis (>=6.70.2)", "pytest (>=7.2.0)", "pytest-benchmark (>=4.0.0)", "safetensors[numpy]", "setuptools_rust (>=1.5.2)"]
torch = ["safetensors[numpy]", "torch (>=1.10)"]

[[package]]
name = "scipy"
version = "1.9.3"
description = "Fundamental algorithms for scientific computing in Python"
optional = false
python-versions = ">=3.8"
groups = ["main"]
files = [
    {file = "scipy-1.9.3-cp310-cp310-macosx_10_9_x86_64.whl", hash = "sha256:1884b66a54887e21addf9c16fb588720a8309a57b2e258ae1c7986d4444d3bc0"},
    {file = "scipy-1.9.3-cp310-cp310-macosx_12_0_arm64.whl", hash = "sha256:83b89e9586c62e787f5012e8475fbb12185bafb996a03257e9675cd73d3736dd"},
    {file = "scipy-1.9.3-cp310-cp310-manylinux_2_17_aarch64.manylinux2014_aarch64.whl", hash = "sha256:1a72d885fa44247f92743fc20732ae55564ff2a519e8302fb7e18717c5355a8b"},
    {file = "scipy-1.9.3-cp310-cp310-manylinux_2_17_x86_64.manylinux2014_x86_64.whl", hash = "sha256:d01e1dd7b15bd2449c8bfc6b7cc67d630700ed655654f0dfcf121600bad205c9"},
    {file = "scipy-1.9.3-cp310-cp310-win_amd64.whl", hash = "sha256:68239b6aa6f9c593da8be1509a05cb7f9efe98b80f43a5861cd24c7557e98523"},
    {file = "scipy-1.9.3-cp311-cp311-macosx_10_9_x86_64.whl", hash = "sha256:b41bc822679ad1c9a5f023bc93f6d0543129ca0f37c1ce294dd9d386f0a21096"},
    {file = "scipy-1.9.3-cp311-cp311-macosx_12_0_arm64.whl", hash = "sha256:90453d2b93ea82a9f434e4e1cba043e779ff67b92f7a0e85d05d286a3625df3c"},
    {file = "scipy-1.9.3-cp311-cp311-manylinux_2_17_aarch64.manylinux2014_aarch64.whl", hash = "sha256:83c06e62a390a9167da60bedd4575a14c1f58ca9dfde59830fc42e5197283dab"},
    {file = "scipy-1.9.3-cp311-cp311-manylinux_2_17_x86_64.manylinux2014_x86_64.whl", hash = "sha256:abaf921531b5aeaafced90157db505e10345e45038c39e5d9b6c7922d68085cb"},
    {file = "scipy-1.9.3-cp311-cp311-win_amd64.whl", hash = "sha256:06d2e1b4c491dc7d8eacea139a1b0b295f74e1a1a0f704c375028f8320d16e31"},
    {file = "scipy-1.9.3-cp38-cp38-macosx_10_9_x86_64.whl", hash = "sha256:5a04cd7d0d3eff6ea4719371cbc44df31411862b9646db617c99718ff68d4840"},
    {file = "scipy-1.9.3-cp38-cp38-macosx_12_0_arm64.whl", hash = "sha256:545c83ffb518094d8c9d83cce216c0c32f8c04aaf28b92cc8283eda0685162d5"},
    {file = "scipy-1.9.3-cp38-cp38-manylinux_2_17_aarch64.manylinux2014_aarch64.whl", hash = "sha256:0d54222d7a3ba6022fdf5773931b5d7c56efe41ede7f7128c7b1637700409108"},
    {file = "scipy-1.9.3-cp38-cp38-manylinux_2_17_x86_64.manylinux2014_x86_64.whl", hash = "sha256:cff3a5295234037e39500d35316a4c5794739433528310e117b8a9a0c76d20fc"},
    {file = "scipy-1.9.3-cp38-cp38-win_amd64.whl", hash = "sha256:2318bef588acc7a574f5bfdff9c172d0b1bf2c8143d9582e05f878e580a3781e"},
    {file = "scipy-1.9.3-cp39-cp39-macosx_10_9_x86_64.whl", hash = "sha256:d644a64e174c16cb4b2e41dfea6af722053e83d066da7343f333a54dae9bc31c"},
    {file = "scipy-1.9.3-cp39-cp39-macosx_12_0_arm64.whl", hash = "sha256:da8245491d73ed0a994ed9c2e380fd058ce2fa8a18da204681f2fe1f57f98f95"},
    {file = "scipy-1.9.3-cp39-cp39-manylinux_2_17_aarch64.manylinux2014_aarch64.whl", hash = "sha256:4db5b30849606a95dcf519763dd3ab6fe9bd91df49eba517359e450a7d80ce2e"},
    {file = "scipy-1.9.3-cp39-cp39-manylinux_2_17_x86_64.manylinux2014_x86_64.whl", hash = "sha256:c68db6b290cbd4049012990d7fe71a2abd9ffbe82c0056ebe0f01df8be5436b0"},
    {file = "scipy-1.9.3-cp39-cp39-win_amd64.whl", hash = "sha256:5b88e6d91ad9d59478fafe92a7c757d00c59e3bdc3331be8ada76a4f8d683f58"},
    {file = "scipy-1.9.3.tar.gz", hash = "sha256:fbc5c05c85c1a02be77b1ff591087c83bc44579c6d2bd9fb798bb64ea5e1a027"},
]

[package.dependencies]
numpy = ">=1.18.5,<1.26.0"

[package.extras]
dev = ["flake8", "mypy", "pycodestyle", "typing_extensions"]
doc = ["matplotlib (>2)", "numpydoc", "pydata-sphinx-theme (==0.9.0)", "sphinx (!=4.1.0)", "sphinx-panels (>=0.5.2)", "sphinx-tabs"]
test = ["asv", "gmpy2", "mpmath", "pytest", "pytest-cov", "pytest-xdist", "scikit-umfpack", "threadpoolctl"]

[[package]]
name = "sentencepiece"
version = "0.1.97"
description = "SentencePiece python wrapper"
optional = false
python-versions = "*"
groups = ["main"]
files = [
    {file = "sentencepiece-0.1.97-cp310-cp310-macosx_10_9_universal2.whl", hash = "sha256:6f249c8f1852893be86eae66b19d522c5fb30bbad4fe2d1b07f06fdc86e1907e"},
    {file = "sentencepiece-0.1.97-cp310-cp310-macosx_10_9_x86_64.whl", hash = "sha256:09e1bc53178de70c557a9ba4fece07364b4416ce3d36570726b3372b68aea135"},
    {file = "sentencepiece-0.1.97-cp310-cp310-macosx_11_0_arm64.whl", hash = "sha256:667193c57fb48b238be7e3d7636cfc8da56cb5bac5559d8f0b647334e1175be8"},
    {file = "sentencepiece-0.1.97-cp310-cp310-manylinux_2_17_aarch64.manylinux2014_aarch64.whl", hash = "sha256:2780531985af79c6163f63d4f200fec8a28b70b6768d2c19f70d01568a4524e8"},
    {file = "sentencepiece-0.1.97-cp310-cp310-manylinux_2_17_i686.manylinux2014_i686.whl", hash = "sha256:205050670c53ef9015e2a98cce3934bfbcf0aafaa14caa0c618dd5667bc217ee"},
    {file = "sentencepiece-0.1.97-cp310-cp310-manylinux_2_17_x86_64.manylinux2014_x86_64.whl", hash = "sha256:28b183dadef8e8b6b4645c1c20692d7be0a13ecc3ec1a07b3885c8905516675f"},
    {file = "sentencepiece-0.1.97-cp310-cp310-win32.whl", hash = "sha256:ee3c9dbd558d8d85bb1617087b86df6ea2b856a528669630ce6cedeb4353b823"},
    {file = "sentencepiece-0.1.97-cp310-cp310-win_amd64.whl", hash = "sha256:f7dc55379e2f7dee86537180283db2e5f8418c6825fdd2fe436c724eb5604c05"},
    {file = "sentencepiece-0.1.97-cp36-cp36m-macosx_10_9_x86_64.whl", hash = "sha256:ba1b4154f9144c5a7528b00aff5cffaa1a896a1c6ca53ca78b6e74cd2dae5244"},
    {file = "sentencepiece-0.1.97-cp36-cp36m-manylinux_2_17_aarch64.manylinux2014_aarch64.whl", hash = "sha256:ac3d90aee5581e55d029d124ac11b6ae2fbae0817863b664b2f2302e966ababb"},
    {file = "sentencepiece-0.1.97-cp36-cp36m-manylinux_2_17_i686.manylinux2014_i686.whl", hash = "sha256:1c27400f1ac46518a01c87cb7703650e4e48728649feb115d2e3f1102a946a42"},
    {file = "sentencepiece-0.1.97-cp36-cp36m-manylinux_2_17_x86_64.manylinux2014_x86_64.whl", hash = "sha256:c6e12a166eba75994ca749aadc4a5056b91b31405f805d6de6e8914cc9741c60"},
    {file = "sentencepiece-0.1.97-cp36-cp36m-win32.whl", hash = "sha256:ed85dff5c0a9b3dd1a414c7e1119f2a19e863fc3f81da525bf7f885ebc883de0"},
    {file = "sentencepiece-0.1.97-cp36-cp36m-win_amd64.whl", hash = "sha256:91a19ab6f40ffbae6d6127119953d2c6a85e93d734953dbc8629fde0d21ace66"},
    {file = "sentencepiece-0.1.97-cp37-cp37m-macosx_10_9_x86_64.whl", hash = "sha256:bae580e4a35a9314ff49561ac7c06574fe6afc71b821ed6bb00534e571458156"},
    {file = "sentencepiece-0.1.97-cp37-cp37m-manylinux_2_17_aarch64.manylinux2014_aarch64.whl", hash = "sha256:4ad7262e7530c683b186672b5dd0082f82719a50a500a8cfbc4bbd7cde5bff8c"},
    {file = "sentencepiece-0.1.97-cp37-cp37m-manylinux_2_17_i686.manylinux2014_i686.whl", hash = "sha256:620cee35279720016735a7c7103cddbd9b84fe5e2f098bd5e673834d69fee2b8"},
    {file = "sentencepiece-0.1.97-cp37-cp37m-manylinux_2_17_x86_64.manylinux2014_x86_64.whl", hash = "sha256:93b921b59914c0ec6697e8c6d5e6b44d99d1298fb1a0af56980a79ade0540c19"},
    {file = "sentencepiece-0.1.97-cp37-cp37m-win32.whl", hash = "sha256:9b9a4c44a31d5f47616e9568dcf31e029b0bfa776e0a252c0b59247881598b09"},
    {file = "sentencepiece-0.1.97-cp37-cp37m-win_amd64.whl", hash = "sha256:f31533cdacced56219e239d3459a003ece35116920dd64b2309d4ad047b77644"},
    {file = "sentencepiece-0.1.97-cp38-cp38-macosx_10_9_universal2.whl", hash = "sha256:7d643c01d1cad13b9206a276bbe5bc1a468e3d7cf6a26bde7783f945277f859d"},
    {file = "sentencepiece-0.1.97-cp38-cp38-macosx_10_9_x86_64.whl", hash = "sha256:542f1985b1ee279a92bef7740ec0781452372028ce01e15aa88df3228b197ba3"},
    {file = "sentencepiece-0.1.97-cp38-cp38-macosx_11_0_arm64.whl", hash = "sha256:93701da21fea906dd244bf88cdbe640385a89c45d3c1812b76dbadf8782cdbcd"},
    {file = "sentencepiece-0.1.97-cp38-cp38-manylinux_2_17_aarch64.manylinux2014_aarch64.whl", hash = "sha256:a51514047b964047b7fadb480d88a5e0f72c02f6ca1ba96258fbbc6e79274a94"},
    {file = "sentencepiece-0.1.97-cp38-cp38-manylinux_2_17_i686.manylinux2014_i686.whl", hash = "sha256:e3ae2e9b7a5b6f2aa64ec9240b0c185dabe597d0e787dc4344acfbaef1ffe0b2"},
    {file = "sentencepiece-0.1.97-cp38-cp38-manylinux_2_17_x86_64.manylinux2014_x86_64.whl", hash = "sha256:923ee4af16dbae1f2ab358ed09f8a0eb89e40a8198a8b343bf54181482342721"},
    {file = "sentencepiece-0.1.97-cp38-cp38-win32.whl", hash = "sha256:fa6f2b88850b5fae3a05053658824cf9f147c8e3c3b40eb64539a976c83d8a24"},
    {file = "sentencepiece-0.1.97-cp38-cp38-win_amd64.whl", hash = "sha256:5137ff0d0b1cc574751d178650ef800ff8d90bf21eb9f71e9567d4a0548940a5"},
    {file = "sentencepiece-0.1.97-cp39-cp39-macosx_10_9_universal2.whl", hash = "sha256:f92876271a10494671431ad955bff2d6f8ea59baaf957f5ae5946aff56dfcb90"},
    {file = "sentencepiece-0.1.97-cp39-cp39-macosx_10_9_x86_64.whl", hash = "sha256:35c227b6d55e473033db7e0ecc51b1e99e6ed7607cc08602fb5768132543c81d"},
    {file = "sentencepiece-0.1.97-cp39-cp39-macosx_11_0_arm64.whl", hash = "sha256:1706a8a8188f7b3d4b7922db9bb00c64c4e16ee68ab4caaae79f55b3e18748c7"},
    {file = "sentencepiece-0.1.97-cp39-cp39-manylinux_2_17_aarch64.manylinux2014_aarch64.whl", hash = "sha256:ce61efc1862ccb18856c4aabbd930e13d5bfbb4b09b4f111081ac53a9dc62275"},
    {file = "sentencepiece-0.1.97-cp39-cp39-manylinux_2_17_i686.manylinux2014_i686.whl", hash = "sha256:a78c03800ef9f02d320e0159f5768b15357f3e9ebea545c9c4ba7928ba8ba254"},
    {file = "sentencepiece-0.1.97-cp39-cp39-manylinux_2_17_x86_64.manylinux2014_x86_64.whl", hash = "sha256:753b8088fd685ee787d9f54c84275ab347de558c7c4ebc6accb4c35bf7776f20"},
    {file = "sentencepiece-0.1.97-cp39-cp39-win32.whl", hash = "sha256:24306fd86031c17a1a6ae92671e76a350390a3140a65620bc2843dad7db24e2a"},
    {file = "sentencepiece-0.1.97-cp39-cp39-win_amd64.whl", hash = "sha256:c6641d0b7acec61fde5881ea6ebe098c169557ac9aa3bdabdf124eab5a5592bb"},
    {file = "sentencepiece-0.1.97.tar.gz", hash = "sha256:c901305e0a710bbcd296f66d79e96f744e6e175b29812bd5178318437d4e1f6c"},
]

[[package]]
name = "setuptools"
version = "67.4.0"
description = "Easily download, build, install, upgrade, and uninstall Python packages"
optional = false
python-versions = ">=3.7"
groups = ["main"]
files = [
    {file = "setuptools-67.4.0-py3-none-any.whl", hash = "sha256:f106dee1b506dee5102cc3f3e9e68137bbad6d47b616be7991714b0c62204251"},
    {file = "setuptools-67.4.0.tar.gz", hash = "sha256:e5fd0a713141a4a105412233c63dc4e17ba0090c8e8334594ac790ec97792330"},
]

[package.extras]
docs = ["furo", "jaraco.packaging (>=9)", "jaraco.tidelift (>=1.4)", "pygments-github-lexers (==0.0.5)", "rst.linker (>=1.9)", "sphinx (>=3.5)", "sphinx-favicon", "sphinx-hoverxref (<2)", "sphinx-inline-tabs", "sphinx-lint", "sphinx-notfound-page (==0.8.3)", "sphinx-reredirects", "sphinxcontrib-towncrier"]
testing = ["build[virtualenv]", "filelock (>=3.4.0)", "flake8 (<5)", "flake8-2020", "ini2toml[lite] (>=0.9)", "jaraco.envs (>=2.2)", "jaraco.path (>=3.2.0)", "pip (>=19.1)", "pip-run (>=8.8)", "pytest (>=6)", "pytest-black (>=0.3.7) ; platform_python_implementation != \"PyPy\"", "pytest-checkdocs (>=2.4)", "pytest-cov ; platform_python_implementation != \"PyPy\"", "pytest-enabler (>=1.3)", "pytest-flake8 ; python_version < \"3.12\"", "pytest-mypy (>=0.9.1) ; platform_python_implementation != \"PyPy\"", "pytest-perf", "pytest-timeout", "pytest-xdist", "tomli-w (>=1.0.0)", "virtualenv (>=13.0.0)", "wheel"]
testing-integration = ["build[virtualenv]", "filelock (>=3.4.0)", "jaraco.envs (>=2.2)", "jaraco.path (>=3.2.0)", "pytest", "pytest-enabler", "pytest-xdist", "tomli", "virtualenv (>=13.0.0)", "wheel"]

[[package]]
name = "six"
version = "1.16.0"
description = "Python 2 and 3 compatibility utilities"
optional = false
python-versions = ">=2.7, !=3.0.*, !=3.1.*, !=3.2.*"
groups = ["main"]
files = [
    {file = "six-1.16.0-py2.py3-none-any.whl", hash = "sha256:8abb2f1d86890a2dfb989f9a77cfcfd3e47c2a354b01111771326f8aa26e0254"},
    {file = "six-1.16.0.tar.gz", hash = "sha256:1e61c37477a1626458e36f7b1d82aa5c9b094fa4802892072e49de9c60c4c926"},
]

[[package]]
name = "smart-open"
version = "6.3.0"
description = "Utils for streaming large files (S3, HDFS, GCS, Azure Blob Storage, gzip, bz2...)"
optional = false
python-versions = ">=3.6,<4.0"
groups = ["main"]
files = [
    {file = "smart_open-6.3.0-py3-none-any.whl", hash = "sha256:b4c9ae193ad6d3e7add50944b86afa0d150bd821ab8ec21edb26d9a06b66f6a8"},
    {file = "smart_open-6.3.0.tar.gz", hash = "sha256:d5238825fe9a9340645fac3d75b287c08fbb99fb2b422477de781c9f5f09e019"},
]

[package.extras]
all = ["azure-common", "azure-core", "azure-storage-blob", "boto3", "google-cloud-storage (>=2.6.0)", "paramiko", "requests"]
azure = ["azure-common", "azure-core", "azure-storage-blob"]
gcs = ["google-cloud-storage (>=2.6.0)"]
http = ["requests"]
s3 = ["boto3"]
ssh = ["paramiko"]
test = ["azure-common", "azure-core", "azure-storage-blob", "boto3", "google-cloud-storage (>=2.6.0)", "moto[server]", "paramiko", "pytest", "pytest-rerunfailures", "requests", "responses"]
webhdfs = ["requests"]

[[package]]
name = "smmap"
version = "5.0.0"
description = "A pure Python implementation of a sliding window memory map manager"
optional = false
python-versions = ">=3.6"
groups = ["dev"]
files = [
    {file = "smmap-5.0.0-py3-none-any.whl", hash = "sha256:2aba19d6a040e78d8b09de5c57e96207b09ed71d8e55ce0959eeee6c8e190d94"},
    {file = "smmap-5.0.0.tar.gz", hash = "sha256:c840e62059cd3be204b0c9c9f74be2c09d5648eddd4580d9314c3ecde0b30936"},
]

[[package]]
name = "snowballstemmer"
version = "2.2.0"
description = "This package provides 29 stemmers for 28 languages generated from Snowball algorithms."
optional = false
python-versions = "*"
groups = ["dev"]
files = [
    {file = "snowballstemmer-2.2.0-py2.py3-none-any.whl", hash = "sha256:c8e1716e83cc398ae16824e5572ae04e0d9fc2c6b985fb0f900f5f0c96ecba1a"},
    {file = "snowballstemmer-2.2.0.tar.gz", hash = "sha256:09b16deb8547d3412ad7b590689584cd0fe25ec8db3be37788be3810cbf19cb1"},
]

[[package]]
name = "sounddevice"
version = "0.4.6"
description = "Play and Record Sound with Python"
optional = false
python-versions = ">=3.7"
groups = ["main"]
files = [
    {file = "sounddevice-0.4.6-py3-none-any.whl", hash = "sha256:5de768ba6fe56ad2b5aaa2eea794b76b73e427961c95acad2ee2ed7f866a4b20"},
    {file = "sounddevice-0.4.6-py3-none-macosx_10_6_x86_64.macosx_10_6_universal2.whl", hash = "sha256:8b0b806c205dd3e3cd5a97262b2482624fd21db7d47083b887090148a08051c8"},
    {file = "sounddevice-0.4.6-py3-none-win32.whl", hash = "sha256:e3ba6e674ffa8f79a591d744a1d4ab922fe5bdfd4faf8b25069a08e051010b7b"},
    {file = "sounddevice-0.4.6-py3-none-win_amd64.whl", hash = "sha256:7830d4f8f8570f2e5552942f81d96999c5fcd9a0b682d6fc5d5c5529df23be2c"},
    {file = "sounddevice-0.4.6.tar.gz", hash = "sha256:3236b78f15f0415bdf006a620cef073d0c0522851d66f4a961ed6d8eb1482fe9"},
]

[package.dependencies]
CFFI = ">=1.0"

[package.extras]
numpy = ["NumPy"]

[[package]]
name = "spacy"
version = "3.5.0"
description = "Industrial-strength Natural Language Processing (NLP) in Python"
optional = false
python-versions = ">=3.6"
groups = ["main"]
files = [
    {file = "spacy-3.5.0-cp310-cp310-macosx_10_9_x86_64.whl", hash = "sha256:c855f5b2826c21dbf2e61308f8e1beec5939f67950f8ecf95abfd42621297d5a"},
    {file = "spacy-3.5.0-cp310-cp310-macosx_11_0_arm64.whl", hash = "sha256:1aa6fd598cf9b6e9d671fb9f80ef1bcb24d69c34cdbf38a6626d265d1060474b"},
    {file = "spacy-3.5.0-cp310-cp310-manylinux_2_17_aarch64.manylinux2014_aarch64.whl", hash = "sha256:705f43746e415b1b9ea518530d0d4e5c1cb09526f459960a6c96497ae1ccb716"},
    {file = "spacy-3.5.0-cp310-cp310-manylinux_2_17_x86_64.manylinux2014_x86_64.whl", hash = "sha256:bb6b7f79552ca1d39d3e7d415beb7cbb85313ab11dc58fa963410ae99c125578"},
    {file = "spacy-3.5.0-cp310-cp310-win_amd64.whl", hash = "sha256:f81ddd6475b59ba62ddaf72fcdc940873a6688ad1866f308fb722c1ae63fa2a5"},
    {file = "spacy-3.5.0-cp311-cp311-macosx_10_9_x86_64.whl", hash = "sha256:5315ab53a1dc04bf2f0f8f6677bb1f93c75aa2e049f006ae0d53851870625d65"},
    {file = "spacy-3.5.0-cp311-cp311-macosx_11_0_arm64.whl", hash = "sha256:e27e938fca23b87bab978a6098a30ad7d0974d10a630d2f5ba43103eefba4d06"},
    {file = "spacy-3.5.0-cp311-cp311-manylinux_2_17_aarch64.manylinux2014_aarch64.whl", hash = "sha256:0d67a02ecb3abcaa273031d111d5e41276460e6484d191b82336092059663c55"},
    {file = "spacy-3.5.0-cp311-cp311-manylinux_2_17_x86_64.manylinux2014_x86_64.whl", hash = "sha256:d6ad4940e4e9591fa8f3ce289d28a49d3b9a8e7d32fb1352d197a95f46d6c6c4"},
    {file = "spacy-3.5.0-cp311-cp311-win_amd64.whl", hash = "sha256:5af92ed98229fcd0327af73644e0bca510ef6cd9211cad15dd04530f8fe947f3"},
    {file = "spacy-3.5.0-cp36-cp36m-manylinux_2_17_aarch64.manylinux2014_aarch64.whl", hash = "sha256:9d28110437e0382d76852f9e45925bfd5cecaf43e26628cfdcd0c2f61b23d57c"},
    {file = "spacy-3.5.0-cp36-cp36m-manylinux_2_17_x86_64.manylinux2014_x86_64.whl", hash = "sha256:09045de05a378c4c6e7f209fc31995d22c88d4af1e036f086425d4febf63d542"},
    {file = "spacy-3.5.0-cp36-cp36m-win_amd64.whl", hash = "sha256:ced60f84c412d69ee4634d642316e012e1fd63142c9b5877b03e6a44997228a8"},
    {file = "spacy-3.5.0-cp37-cp37m-macosx_10_9_x86_64.whl", hash = "sha256:1f95c739a8a9b84131aaa4af70f4a98e9cbb7d81576f12f49bbd20cf709b85c2"},
    {file = "spacy-3.5.0-cp37-cp37m-manylinux_2_17_aarch64.manylinux2014_aarch64.whl", hash = "sha256:7ca247b654348d3a97e490f9a3950e1039d11ad66d3efc409ca32ecc8371da94"},
    {file = "spacy-3.5.0-cp37-cp37m-manylinux_2_17_x86_64.manylinux2014_x86_64.whl", hash = "sha256:65f7927e36d9d520e88457b1ee0b0aafce5f0267f1cd66cf840378f91f01447e"},
    {file = "spacy-3.5.0-cp37-cp37m-win_amd64.whl", hash = "sha256:f1d1c2069fb85447f647baf7c02886a9b63c2f40d75bb9479c921598b8acf8a2"},
    {file = "spacy-3.5.0-cp38-cp38-macosx_10_9_x86_64.whl", hash = "sha256:92d23532380deb077164466e89064e0e5366732ac971af158c36eae8490d32bf"},
    {file = "spacy-3.5.0-cp38-cp38-macosx_11_0_arm64.whl", hash = "sha256:657350719742e925d305e66f35f4af29642f039b9556aa4c510de1ebb09f6913"},
    {file = "spacy-3.5.0-cp38-cp38-manylinux_2_17_aarch64.manylinux2014_aarch64.whl", hash = "sha256:a709387d833c0e88d4fccfe17e16421de050b8ae22a81c509f6e98e3b178a164"},
    {file = "spacy-3.5.0-cp38-cp38-manylinux_2_17_x86_64.manylinux2014_x86_64.whl", hash = "sha256:90ccb5e675ae6dc1aa1ad187432f4e4483c90a8d2d07f7a1ea77b582d637984c"},
    {file = "spacy-3.5.0-cp38-cp38-win_amd64.whl", hash = "sha256:42fbe255828e129af7a5b7807a13ea2d84b3b4388e8517713e0f4e8807b320c5"},
    {file = "spacy-3.5.0-cp39-cp39-macosx_10_9_x86_64.whl", hash = "sha256:7c2884f102847aeacc366838d89879faf54d7f3ff9cc53220ee02deedb7e2c33"},
    {file = "spacy-3.5.0-cp39-cp39-macosx_11_0_arm64.whl", hash = "sha256:02c54fd297c8e9b91da0198e2619fb66a36b5a49d2e429ce9ab7fd85918d2e8e"},
    {file = "spacy-3.5.0-cp39-cp39-manylinux_2_17_aarch64.manylinux2014_aarch64.whl", hash = "sha256:7630b4c1268b18da1a0abd23e2662f48fbf4c36ee223526d3c49de140d4d2e1e"},
    {file = "spacy-3.5.0-cp39-cp39-manylinux_2_17_x86_64.manylinux2014_x86_64.whl", hash = "sha256:d7d3ed664964aff6b15fcefbd7302dac3e0d3b06cf3b86c9130fdcdfafa56d0c"},
    {file = "spacy-3.5.0-cp39-cp39-win_amd64.whl", hash = "sha256:28c762da4bcb2849de7f180476a6a942df4ae7997e5aaf4f0670b61a3204ad89"},
    {file = "spacy-3.5.0.tar.gz", hash = "sha256:fe20127012992778804d93f75ce9370d588573072639c3832cec38f54bf7e4a5"},
]

[package.dependencies]
catalogue = ">=2.0.6,<2.1.0"
cymem = ">=2.0.2,<2.1.0"
jinja2 = "*"
langcodes = ">=3.2.0,<4.0.0"
murmurhash = ">=0.28.0,<1.1.0"
numpy = ">=1.15.0"
packaging = ">=20.0"
pathy = ">=0.10.0"
preshed = ">=3.0.2,<3.1.0"
pydantic = ">=1.7.4,<1.8 || >1.8,<1.8.1 || >1.8.1,<1.11.0"
requests = ">=2.13.0,<3.0.0"
setuptools = "*"
smart-open = ">=5.2.1,<7.0.0"
spacy-legacy = ">=3.0.11,<3.1.0"
spacy-loggers = ">=1.0.0,<2.0.0"
srsly = ">=2.4.3,<3.0.0"
thinc = ">=8.1.0,<8.2.0"
tqdm = ">=4.38.0,<5.0.0"
typer = ">=0.3.0,<0.8.0"
wasabi = ">=0.9.1,<1.2.0"

[package.extras]
apple = ["thinc-apple-ops (>=0.1.0.dev0,<1.0.0)"]
cuda = ["cupy (>=5.0.0b4,<12.0.0)"]
cuda-autodetect = ["cupy-wheel (>=11.0.0,<12.0.0)"]
cuda100 = ["cupy-cuda100 (>=5.0.0b4,<12.0.0)"]
cuda101 = ["cupy-cuda101 (>=5.0.0b4,<12.0.0)"]
cuda102 = ["cupy-cuda102 (>=5.0.0b4,<12.0.0)"]
cuda110 = ["cupy-cuda110 (>=5.0.0b4,<12.0.0)"]
cuda111 = ["cupy-cuda111 (>=5.0.0b4,<12.0.0)"]
cuda112 = ["cupy-cuda112 (>=5.0.0b4,<12.0.0)"]
cuda113 = ["cupy-cuda113 (>=5.0.0b4,<12.0.0)"]
cuda114 = ["cupy-cuda114 (>=5.0.0b4,<12.0.0)"]
cuda115 = ["cupy-cuda115 (>=5.0.0b4,<12.0.0)"]
cuda116 = ["cupy-cuda116 (>=5.0.0b4,<12.0.0)"]
cuda117 = ["cupy-cuda117 (>=5.0.0b4,<12.0.0)"]
cuda11x = ["cupy-cuda11x (>=11.0.0,<12.0.0)"]
cuda80 = ["cupy-cuda80 (>=5.0.0b4,<12.0.0)"]
cuda90 = ["cupy-cuda90 (>=5.0.0b4,<12.0.0)"]
cuda91 = ["cupy-cuda91 (>=5.0.0b4,<12.0.0)"]
cuda92 = ["cupy-cuda92 (>=5.0.0b4,<12.0.0)"]
ja = ["sudachidict-core (>=20211220)", "sudachipy (>=0.5.2,!=0.6.1)"]
ko = ["natto-py (>=0.9.0)"]
lookups = ["spacy-lookups-data (>=1.0.3,<1.1.0)"]
ray = ["spacy-ray (>=0.1.0,<1.0.0)"]
th = ["pythainlp (>=2.0)"]
transformers = ["spacy-transformers (>=1.1.2,<1.3.0)"]

[[package]]
name = "spacy-legacy"
version = "3.0.12"
description = "Legacy registered functions for spaCy backwards compatibility"
optional = false
python-versions = ">=3.6"
groups = ["main"]
files = [
    {file = "spacy-legacy-3.0.12.tar.gz", hash = "sha256:b37d6e0c9b6e1d7ca1cf5bc7152ab64a4c4671f59c85adaf7a3fcb870357a774"},
    {file = "spacy_legacy-3.0.12-py2.py3-none-any.whl", hash = "sha256:476e3bd0d05f8c339ed60f40986c07387c0a71479245d6d0f4298dbd52cda55f"},
]

[[package]]
name = "spacy-loggers"
version = "1.0.4"
description = "Logging utilities for SpaCy"
optional = false
python-versions = ">=3.6"
groups = ["main"]
files = [
    {file = "spacy-loggers-1.0.4.tar.gz", hash = "sha256:e6f983bf71230091d5bb7b11bf64bd54415eca839108d5f83d9155d0ba93bf28"},
    {file = "spacy_loggers-1.0.4-py3-none-any.whl", hash = "sha256:e050bf2e63208b2f096b777e494971c962ad7c1dc997641c8f95c622550044ae"},
]

[[package]]
name = "speechbrain"
version = "1.0.3"
description = "All-in-one speech toolkit in pure Python and Pytorch"
optional = false
python-versions = ">=3.8"
groups = ["main"]
files = [
    {file = "speechbrain-1.0.3-py3-none-any.whl", hash = "sha256:9859d4c1b1fb3af3b85523c0c89f52e45a04f305622ed55f31aa32dd2fba19e9"},
    {file = "speechbrain-1.0.3.tar.gz", hash = "sha256:fcab3c6e90012cecb1eed40ea235733b550137e73da6bfa2340ba191ec714052"},
]

[package.dependencies]
huggingface_hub = "*"
hyperpyyaml = "*"
joblib = "*"
numpy = "*"
packaging = "*"
scipy = "*"
sentencepiece = "*"
torch = ">=1.9"
torchaudio = "*"
tqdm = "*"

[[package]]
name = "srsly"
version = "2.4.6"
description = "Modern high-performance serialization utilities for Python"
optional = false
python-versions = ">=3.6"
groups = ["main"]
files = [
    {file = "srsly-2.4.6-cp310-cp310-macosx_10_9_x86_64.whl", hash = "sha256:9b96569976420be2ac3716db9ac05b06bf4cd7a358953879ba34f03c9533c123"},
    {file = "srsly-2.4.6-cp310-cp310-macosx_11_0_arm64.whl", hash = "sha256:5a9833c0a870e17c67a9452ed107b3ec033fa5b7addead51af5977fdafd32452"},
    {file = "srsly-2.4.6-cp310-cp310-manylinux_2_17_aarch64.manylinux2014_aarch64.whl", hash = "sha256:0355d57e89382bc0852d30b000f1d04f0bf1da2a739f60f0427a00b6ea1cd146"},
    {file = "srsly-2.4.6-cp310-cp310-manylinux_2_17_x86_64.manylinux2014_x86_64.whl", hash = "sha256:2261ef76f6b8d4029b9d2fc4a65ac505a760d2ea1de0132fc4b423883f7df52e"},
    {file = "srsly-2.4.6-cp310-cp310-win_amd64.whl", hash = "sha256:02ab79c59e4b0eba4ba44d64b4aeccb5df1379270f3970dc7e30f1eef6cd3851"},
    {file = "srsly-2.4.6-cp311-cp311-macosx_10_9_x86_64.whl", hash = "sha256:73acd407c66fa943bbaa8d473c30ea548b31ba4079b51483eda65df94910b61f"},
    {file = "srsly-2.4.6-cp311-cp311-macosx_11_0_arm64.whl", hash = "sha256:99131465fea74aa5e80dbba6effad10ae661bee2c3fbc1fd6da8a1e954e031d0"},
    {file = "srsly-2.4.6-cp311-cp311-manylinux_2_17_aarch64.manylinux2014_aarch64.whl", hash = "sha256:e4a0152f766930aa41f45bf571b7f6e99206a02810d964cc7bcbd81685e3b624"},
    {file = "srsly-2.4.6-cp311-cp311-manylinux_2_17_x86_64.manylinux2014_x86_64.whl", hash = "sha256:9742e5f4205c5484cea925ff24b1bd850f1e9291bd0ada6dfe1ec2b715e732b5"},
    {file = "srsly-2.4.6-cp311-cp311-win_amd64.whl", hash = "sha256:73ce7c532fecbd8d7ab946fd2b5fa1d767d554526e330e55d7704bcf522c9f66"},
    {file = "srsly-2.4.6-cp36-cp36m-manylinux_2_17_aarch64.manylinux2014_aarch64.whl", hash = "sha256:e5c5074628249385640f4fe4ac237fd93631a023938476ea258139d12abb17f9"},
    {file = "srsly-2.4.6-cp36-cp36m-manylinux_2_17_x86_64.manylinux2014_x86_64.whl", hash = "sha256:12b9e6d5a87c64e1d4a4a43fd6c94f98b5c48076c569804072e5fe45f1703c32"},
    {file = "srsly-2.4.6-cp36-cp36m-win_amd64.whl", hash = "sha256:bac2b2fa1f315c8a50e7807002a064e892be21c95735334f39d2ec104c00a8f0"},
    {file = "srsly-2.4.6-cp37-cp37m-macosx_10_9_x86_64.whl", hash = "sha256:3a6811eb797101b549fece201c03ba794ed731e9e2d58b81ea56eb3219ed2c8e"},
    {file = "srsly-2.4.6-cp37-cp37m-manylinux_2_17_aarch64.manylinux2014_aarch64.whl", hash = "sha256:03477c648b76571a5ab0723423fc03ada74e747c4354357feef92c098853246f"},
    {file = "srsly-2.4.6-cp37-cp37m-manylinux_2_17_x86_64.manylinux2014_x86_64.whl", hash = "sha256:9fb1426313af7c560c728fbe8c3cc8e7cc443f5aa489b04a26adc73645214b91"},
    {file = "srsly-2.4.6-cp37-cp37m-win_amd64.whl", hash = "sha256:f1fb1ca8e2415bfd9ce1e3d8612dbbd85dd06c574a0a96a0223265c382950b5a"},
    {file = "srsly-2.4.6-cp38-cp38-macosx_10_9_x86_64.whl", hash = "sha256:02b0708878f6a1e344284ae7c65b36a9ad8178eeff71583cd212d2d379f0e2ce"},
    {file = "srsly-2.4.6-cp38-cp38-macosx_11_0_arm64.whl", hash = "sha256:720715be0efb9646ab64850185ecd22fe6ace93027d02f6367bdc8842450b369"},
    {file = "srsly-2.4.6-cp38-cp38-manylinux_2_17_aarch64.manylinux2014_aarch64.whl", hash = "sha256:1da8ac70f994644069451b4ab5fe5d2649218871409ab89f8421e79b0eace76b"},
    {file = "srsly-2.4.6-cp38-cp38-manylinux_2_17_x86_64.manylinux2014_x86_64.whl", hash = "sha256:7dc1c3877618d67a44ec74830510cd72d54fcfb32339388f2c6cbd559d27d20e"},
    {file = "srsly-2.4.6-cp38-cp38-win_amd64.whl", hash = "sha256:0ca1b1065edeca0cbc4a75ef15e915189bfd4b87c8256d542ec662168dd17627"},
    {file = "srsly-2.4.6-cp39-cp39-macosx_10_9_x86_64.whl", hash = "sha256:0522d9aeaf58c6d58ee0cec247653a460545422d3266b2d970df7af1530f3dcc"},
    {file = "srsly-2.4.6-cp39-cp39-macosx_11_0_arm64.whl", hash = "sha256:52e3a0a760fb7723c74e566d0c064da78e5707d65d8f69b1d3c2e05b72e3efb2"},
    {file = "srsly-2.4.6-cp39-cp39-manylinux_2_17_aarch64.manylinux2014_aarch64.whl", hash = "sha256:da8d393ac59cba12b92c27c53550417200601d0f2a9aa50c1559cf5ce9cb9473"},
    {file = "srsly-2.4.6-cp39-cp39-manylinux_2_17_x86_64.manylinux2014_x86_64.whl", hash = "sha256:0e5725f18a76971fc00e788a254bc2da6e119d69d491a811a6d387de77b72ca2"},
    {file = "srsly-2.4.6-cp39-cp39-win_amd64.whl", hash = "sha256:52a3b4d2949d9b7623b459054526bc3df04cbd9a8243c4786f13e3c956faf251"},
    {file = "srsly-2.4.6.tar.gz", hash = "sha256:47b41f323aba4c9c3311abf60e443c03a9efe9c69f65dc402d173c32f7744a6f"},
]

[package.dependencies]
catalogue = ">=2.0.3,<2.1.0"

[[package]]
name = "stevedore"
version = "5.0.0"
description = "Manage dynamic plugins for Python applications"
optional = false
python-versions = ">=3.8"
groups = ["dev"]
files = [
    {file = "stevedore-5.0.0-py3-none-any.whl", hash = "sha256:bd5a71ff5e5e5f5ea983880e4a1dd1bb47f8feebbb3d95b592398e2f02194771"},
    {file = "stevedore-5.0.0.tar.gz", hash = "sha256:2c428d2338976279e8eb2196f7a94910960d9f7ba2f41f3988511e95ca447021"},
]

[package.dependencies]
pbr = ">=2.0.0,<2.1.0 || >2.1.0"

[[package]]
name = "tensorboard"
version = "2.15.1"
description = "TensorBoard lets you watch Tensors Flow"
optional = false
python-versions = ">=3.9"
groups = ["main"]
files = [
    {file = "tensorboard-2.15.1-py3-none-any.whl", hash = "sha256:c46c1d1cf13a458c429868a78b2531d8ff5f682058d69ec0840b0bc7a38f1c0f"},
]

[package.dependencies]
absl-py = ">=0.4"
google-auth = ">=1.6.3,<3"
google-auth-oauthlib = ">=0.5,<2"
grpcio = ">=1.48.2"
markdown = ">=2.6.8"
numpy = ">=1.12.0"
protobuf = ">=3.19.6,<4.24"
requests = ">=2.21.0,<3"
setuptools = ">=41.0.0"
six = ">1.9"
tensorboard-data-server = ">=0.7.0,<0.8.0"
werkzeug = ">=1.0.1"

[[package]]
name = "tensorboard-data-server"
version = "0.7.2"
description = "Fast data loading for TensorBoard"
optional = false
python-versions = ">=3.7"
groups = ["main"]
files = [
    {file = "tensorboard_data_server-0.7.2-py3-none-any.whl", hash = "sha256:7e0610d205889588983836ec05dc098e80f97b7e7bbff7e994ebb78f578d0ddb"},
    {file = "tensorboard_data_server-0.7.2-py3-none-macosx_10_9_x86_64.whl", hash = "sha256:9fe5d24221b29625dbc7328b0436ca7fc1c23de4acf4d272f1180856e32f9f60"},
    {file = "tensorboard_data_server-0.7.2-py3-none-manylinux_2_31_x86_64.whl", hash = "sha256:ef687163c24185ae9754ed5650eb5bc4d84ff257aabdc33f0cc6f74d8ba54530"},
]

[[package]]
name = "tensorflow"
version = "2.15.1"
description = "TensorFlow is an open source machine learning framework for everyone."
optional = false
python-versions = ">=3.9"
groups = ["main"]
files = [
    {file = "tensorflow-2.15.1-cp310-cp310-macosx_10_15_x86_64.whl", hash = "sha256:91b51a507007d63a70b65be307d701088d15042a6399c0e2312b53072226e909"},
    {file = "tensorflow-2.15.1-cp310-cp310-macosx_12_0_arm64.whl", hash = "sha256:10132acc072d59696c71ce7221d2d8e0e3ff1e6bc8688dbac6d7aed8e675b710"},
    {file = "tensorflow-2.15.1-cp310-cp310-manylinux_2_17_aarch64.manylinux2014_aarch64.whl", hash = "sha256:30c5ef9c758ec9ff7ce2aff76b71c980bc5119b879071c2cc623b1591a497a1a"},
    {file = "tensorflow-2.15.1-cp310-cp310-manylinux_2_17_x86_64.manylinux2014_x86_64.whl", hash = "sha256:ea290e435464cf0794f657b48786e5fa413362abe55ed771c172c25980d070ce"},
    {file = "tensorflow-2.15.1-cp310-cp310-win_amd64.whl", hash = "sha256:8e5431d45ceb416c2b1b6de87378054fbac7d2ed35d45b102d89a786613fffdc"},
    {file = "tensorflow-2.15.1-cp311-cp311-macosx_10_15_x86_64.whl", hash = "sha256:6761efe511e6ee0f893f60738fefbcc51d6dc386eeaaafea59d21899ef369ffd"},
    {file = "tensorflow-2.15.1-cp311-cp311-macosx_12_0_arm64.whl", hash = "sha256:aa926114d1e13ffe5b2ea59c3f195216f26646d7fe36e9e5207b291e4b7902ff"},
    {file = "tensorflow-2.15.1-cp311-cp311-manylinux_2_17_aarch64.manylinux2014_aarch64.whl", hash = "sha256:e73d43dbc68d8c711e70edecc4ac70472799a25ec4ec18a84d479ee18033d3c5"},
    {file = "tensorflow-2.15.1-cp311-cp311-manylinux_2_17_x86_64.manylinux2014_x86_64.whl", hash = "sha256:bb0edd69103c154245c5f209f0507355cc68ba7e4de350084bc31edc562478e4"},
    {file = "tensorflow-2.15.1-cp311-cp311-win_amd64.whl", hash = "sha256:a49f8755c74a89553294a99ab25aa87ab1cddbfa40fe58387e09f64f0578cedc"},
    {file = "tensorflow-2.15.1-cp39-cp39-macosx_10_15_x86_64.whl", hash = "sha256:f8e85821317c9c0fbf1256e9f721cfb1400ba1e09becb844b3ddd91f744805fc"},
    {file = "tensorflow-2.15.1-cp39-cp39-macosx_12_0_arm64.whl", hash = "sha256:b75815b6a601edad52b4181e9805c8fcd04813a6ab1d5cd8127188dfd2788e20"},
    {file = "tensorflow-2.15.1-cp39-cp39-manylinux_2_17_aarch64.manylinux2014_aarch64.whl", hash = "sha256:432788ac5d1234b9e9b7c7f73603a5655271a28c293329c52c7c0b9434a1184e"},
    {file = "tensorflow-2.15.1-cp39-cp39-manylinux_2_17_x86_64.manylinux2014_x86_64.whl", hash = "sha256:89b5aa1022dec47e567512eaf4e1271b8e6c1ff1984e30d0d9127bd1093ed4c5"},
    {file = "tensorflow-2.15.1-cp39-cp39-win_amd64.whl", hash = "sha256:aaf3cfa290597ebbdf19d1a78729e3f555e459506cd58f8d7399359ac5e02a05"},
]

[package.dependencies]
absl-py = ">=1.0.0"
astunparse = ">=1.6.0"
flatbuffers = ">=23.5.26"
gast = ">=0.2.1,<0.5.0 || >0.5.0,<0.5.1 || >0.5.1,<0.5.2 || >0.5.2"
google-pasta = ">=0.1.1"
grpcio = ">=1.24.3,<2.0"
h5py = ">=2.9.0"
keras = ">=2.15.0,<2.16"
libclang = ">=13.0.0"
ml-dtypes = ">=0.3.1,<0.4.0"
numpy = ">=1.23.5,<2.0.0"
opt-einsum = ">=2.3.2"
packaging = "*"
protobuf = ">=3.20.3,<4.21.0 || >4.21.0,<4.21.1 || >4.21.1,<4.21.2 || >4.21.2,<4.21.3 || >4.21.3,<4.21.4 || >4.21.4,<4.21.5 || >4.21.5,<5.0.0dev"
setuptools = "*"
six = ">=1.12.0"
tensorboard = ">=2.15,<2.16"
tensorflow-cpu-aws = {version = "2.15.1", markers = "platform_system == \"Linux\" and (platform_machine == \"arm64\" or platform_machine == \"aarch64\")"}
tensorflow-estimator = ">=2.15.0,<2.16"
tensorflow-intel = {version = "2.15.1", markers = "platform_system == \"Windows\""}
tensorflow-io-gcs-filesystem = ">=0.23.1"
termcolor = ">=1.1.0"
typing-extensions = ">=3.6.6"
wrapt = ">=1.11.0,<1.15"

[package.extras]
and-cuda = ["nvidia-cublas-cu12 (==12.2.5.6)", "nvidia-cuda-cupti-cu12 (==12.2.142)", "nvidia-cuda-nvcc-cu12 (==12.2.140)", "nvidia-cuda-nvrtc-cu12 (==12.2.140)", "nvidia-cuda-runtime-cu12 (==12.2.140)", "nvidia-cudnn-cu12 (==8.9.4.25)", "nvidia-cufft-cu12 (==11.0.8.103)", "nvidia-curand-cu12 (==10.3.3.141)", "nvidia-cusolver-cu12 (==11.5.2.141)", "nvidia-cusparse-cu12 (==12.1.2.141)", "nvidia-nccl-cu12 (==2.16.5)", "nvidia-nvjitlink-cu12 (==12.2.140)"]

[[package]]
name = "tensorflow-cpu-aws"
version = "2.15.1"
description = "TensorFlow is an open source machine learning framework for everyone."
optional = false
python-versions = ">=3.9"
groups = ["main"]
markers = "platform_system == \"Linux\" and (platform_machine == \"arm64\" or platform_machine == \"aarch64\")"
files = [
    {file = "tensorflow_cpu_aws-2.15.1-cp310-cp310-manylinux_2_17_aarch64.manylinux2014_aarch64.whl", hash = "sha256:c781d95cb8c58d47cb012b7b4e77b2f3e8d4d47b45926bc54976506fa0c037cc"},
    {file = "tensorflow_cpu_aws-2.15.1-cp311-cp311-manylinux_2_17_aarch64.manylinux2014_aarch64.whl", hash = "sha256:d4c3a3a9363bf42999adedbbd514e3a133be2d62f61fee9cfa46aaefb087c09e"},
    {file = "tensorflow_cpu_aws-2.15.1-cp39-cp39-manylinux_2_17_aarch64.manylinux2014_aarch64.whl", hash = "sha256:e9a25f2b9da4740074fdd89bd2a4cf280a9d40b1d26a973ef079e6673c1bf7de"},
]

[package.dependencies]
absl-py = ">=1.0.0"
astunparse = ">=1.6.0"
flatbuffers = ">=23.5.26"
gast = ">=0.2.1,<0.5.0 || >0.5.0,<0.5.1 || >0.5.1,<0.5.2 || >0.5.2"
google-pasta = ">=0.1.1"
grpcio = ">=1.24.3,<2.0"
h5py = ">=2.9.0"
keras = ">=2.15.0,<2.16"
libclang = ">=13.0.0"
ml-dtypes = ">=0.3.1,<0.4.0"
numpy = ">=1.23.5,<2.0.0"
opt-einsum = ">=2.3.2"
packaging = "*"
protobuf = ">=3.20.3,<4.21.0 || >4.21.0,<4.21.1 || >4.21.1,<4.21.2 || >4.21.2,<4.21.3 || >4.21.3,<4.21.4 || >4.21.4,<4.21.5 || >4.21.5,<5.0.0dev"
setuptools = "*"
six = ">=1.12.0"
tensorboard = ">=2.15,<2.16"
tensorflow-estimator = ">=2.15.0,<2.16"
tensorflow-io-gcs-filesystem = ">=0.23.1"
termcolor = ">=1.1.0"
typing-extensions = ">=3.6.6"
wrapt = ">=1.11.0,<1.15"

[package.extras]
and-cuda = ["nvidia-cublas-cu12 (==12.2.5.6)", "nvidia-cuda-cupti-cu12 (==12.2.142)", "nvidia-cuda-nvcc-cu12 (==12.2.140)", "nvidia-cuda-nvrtc-cu12 (==12.2.140)", "nvidia-cuda-runtime-cu12 (==12.2.140)", "nvidia-cudnn-cu12 (==8.9.4.25)", "nvidia-cufft-cu12 (==11.0.8.103)", "nvidia-curand-cu12 (==10.3.3.141)", "nvidia-cusolver-cu12 (==11.5.2.141)", "nvidia-cusparse-cu12 (==12.1.2.141)", "nvidia-nccl-cu12 (==2.16.5)", "nvidia-nvjitlink-cu12 (==12.2.140)"]

[[package]]
name = "tensorflow-estimator"
version = "2.15.0"
description = "TensorFlow Estimator."
optional = false
python-versions = ">=3.7"
groups = ["main"]
files = [
    {file = "tensorflow_estimator-2.15.0-py2.py3-none-any.whl", hash = "sha256:aedf21eec7fb2dc91150fc91a1ce12bc44dbb72278a08b58e79ff87c9e28f153"},
]

[[package]]
name = "tensorflow-intel"
version = "2.15.1"
description = "TensorFlow is an open source machine learning framework for everyone."
optional = false
python-versions = ">=3.9"
groups = ["main"]
markers = "platform_system == \"Windows\""
files = [
    {file = "tensorflow_intel-2.15.1-cp310-cp310-win_amd64.whl", hash = "sha256:9f305142b3c5e239c82c463429b1f88726dd27d9f23523871f825493a9ffc5f4"},
    {file = "tensorflow_intel-2.15.1-cp311-cp311-win_amd64.whl", hash = "sha256:4f05059493f8203285ac5cea3b1955887a7903c1ca6f7a29e4b6ef912b1f934b"},
    {file = "tensorflow_intel-2.15.1-cp39-cp39-win_amd64.whl", hash = "sha256:921f18f7eb9cf59769e9668b3935fe178c990e2973d8013870dae5e3b58de079"},
]

[package.dependencies]
absl-py = ">=1.0.0"
astunparse = ">=1.6.0"
flatbuffers = ">=23.5.26"
gast = ">=0.2.1,<0.5.0 || >0.5.0,<0.5.1 || >0.5.1,<0.5.2 || >0.5.2"
google-pasta = ">=0.1.1"
grpcio = ">=1.24.3,<2.0"
h5py = ">=2.9.0"
keras = ">=2.15.0,<2.16"
libclang = ">=13.0.0"
ml-dtypes = ">=0.3.1,<0.4.0"
numpy = ">=1.23.5,<2.0.0"
opt-einsum = ">=2.3.2"
packaging = "*"
protobuf = ">=3.20.3,<4.21.0 || >4.21.0,<4.21.1 || >4.21.1,<4.21.2 || >4.21.2,<4.21.3 || >4.21.3,<4.21.4 || >4.21.4,<4.21.5 || >4.21.5,<5.0.0dev"
setuptools = "*"
six = ">=1.12.0"
tensorboard = ">=2.15,<2.16"
tensorflow-estimator = ">=2.15.0,<2.16"
tensorflow-io-gcs-filesystem = ">=0.23.1"
termcolor = ">=1.1.0"
typing-extensions = ">=3.6.6"
wrapt = ">=1.11.0,<1.15"

[package.extras]
and-cuda = ["nvidia-cublas-cu12 (==12.2.5.6)", "nvidia-cuda-cupti-cu12 (==12.2.142)", "nvidia-cuda-nvcc-cu12 (==12.2.140)", "nvidia-cuda-nvrtc-cu12 (==12.2.140)", "nvidia-cuda-runtime-cu12 (==12.2.140)", "nvidia-cudnn-cu12 (==8.9.4.25)", "nvidia-cufft-cu12 (==11.0.8.103)", "nvidia-curand-cu12 (==10.3.3.141)", "nvidia-cusolver-cu12 (==11.5.2.141)", "nvidia-cusparse-cu12 (==12.1.2.141)", "nvidia-nccl-cu12 (==2.16.5)", "nvidia-nvjitlink-cu12 (==12.2.140)"]

[[package]]
name = "tensorflow-io"
version = "0.34.0"
description = "TensorFlow IO"
optional = false
python-versions = ">=3.7, <3.12"
groups = ["main"]
files = [
    {file = "tensorflow_io-0.34.0-cp310-cp310-macosx_10_14_x86_64.whl", hash = "sha256:dca644e41e3be6c63c23c6996468f1362cfa165fffd1c918427b31c800eeffc4"},
    {file = "tensorflow_io-0.34.0-cp310-cp310-macosx_12_0_arm64.whl", hash = "sha256:e049963442df000b7118624a5f34fb0d86cd8790b0a6a560591c5d5cdd1e4768"},
    {file = "tensorflow_io-0.34.0-cp310-cp310-manylinux_2_12_x86_64.manylinux2010_x86_64.whl", hash = "sha256:ea5e167464ccc49e4956542316e7c2fb048ba194bf298d2acc7bf9aef740fcef"},
    {file = "tensorflow_io-0.34.0-cp310-cp310-manylinux_2_17_aarch64.manylinux2014_aarch64.whl", hash = "sha256:99744fb518a9e19964a5e4c4d3b38237f5ed868e8c8eb5fb3fd395902525c723"},
    {file = "tensorflow_io-0.34.0-cp311-cp311-macosx_10_14_x86_64.whl", hash = "sha256:23e8fd912594015f614cbced436af0853834e18a252a411ef6ad6e7db71d999c"},
    {file = "tensorflow_io-0.34.0-cp311-cp311-macosx_12_0_arm64.whl", hash = "sha256:3c28e431c764f6ac0982ee22d4f80418dc75def08f0f3e4127303e83a32387ad"},
    {file = "tensorflow_io-0.34.0-cp311-cp311-manylinux_2_12_x86_64.manylinux2010_x86_64.whl", hash = "sha256:2128203e29bc02b69e73aaddcd3c8300de515f5162163b3562a792bc5826b375"},
    {file = "tensorflow_io-0.34.0-cp311-cp311-manylinux_2_17_aarch64.manylinux2014_aarch64.whl", hash = "sha256:61b08c744ce5cd147e9b1c343eafd2abec31e62ac30df808ca17652579ef4465"},
    {file = "tensorflow_io-0.34.0-cp37-cp37m-macosx_10_14_x86_64.whl", hash = "sha256:d66eddccc0704284f30a8954cdc55f2400288d82cc143f605b3a5bce99efca6a"},
    {file = "tensorflow_io-0.34.0-cp37-cp37m-macosx_12_0_arm64.whl", hash = "sha256:bc5d9e6956e18fb225bc6c2f9757e9ac2c9dc0f6c0115b4efa91a7fa6d3500d5"},
    {file = "tensorflow_io-0.34.0-cp37-cp37m-manylinux_2_12_x86_64.manylinux2010_x86_64.whl", hash = "sha256:9e45334780b18696c66b7d408128a38dbf67ab2700ad1f518ca271f9619095a6"},
    {file = "tensorflow_io-0.34.0-cp38-cp38-macosx_10_14_x86_64.whl", hash = "sha256:30e10afb5401fe78e77e32c14a85108302defe9b3e96dc52692a1747ece2e9e9"},
    {file = "tensorflow_io-0.34.0-cp38-cp38-macosx_12_0_arm64.whl", hash = "sha256:a27e070916b5f3c7fa809a84c471cd0f25ffbc334557f891d56622ee6e2bf471"},
    {file = "tensorflow_io-0.34.0-cp38-cp38-manylinux_2_12_x86_64.manylinux2010_x86_64.whl", hash = "sha256:bda463ead20eb73112d4e9a32ba76ea956417eb7c28f56bc928935da0b4d1f61"},
    {file = "tensorflow_io-0.34.0-cp38-cp38-manylinux_2_17_aarch64.manylinux2014_aarch64.whl", hash = "sha256:e4c08ae64bd08b9907a23dfe9bddb06ee649b00eb4e762f11bb4346c868e731a"},
    {file = "tensorflow_io-0.34.0-cp39-cp39-macosx_10_14_x86_64.whl", hash = "sha256:e4c9762707c6b002e19878c7f0b157cc83110f2f8302a4719350e1e4aa6036f8"},
    {file = "tensorflow_io-0.34.0-cp39-cp39-macosx_12_0_arm64.whl", hash = "sha256:fb4a96c9a047d3c9c493e8dac7a6a40e9a76dedfb70c45b36f5559ec46a57387"},
    {file = "tensorflow_io-0.34.0-cp39-cp39-manylinux_2_12_x86_64.manylinux2010_x86_64.whl", hash = "sha256:65a40715dae09abb775f8af65c93c374ffd7072539be7608fa2c21abf99e17eb"},
    {file = "tensorflow_io-0.34.0-cp39-cp39-manylinux_2_17_aarch64.manylinux2014_aarch64.whl", hash = "sha256:a960d1b03153736f6170921c9c12e50c10fe11c0dc76f2109599fa59f9b9609a"},
]

[package.dependencies]
tensorflow-io-gcs-filesystem = "0.34.0"

[package.extras]
tensorflow = ["tensorflow (>=2.13.0,<2.14.0)"]
tensorflow-aarch64 = ["tensorflow-aarch64 (>=2.13.0,<2.14.0)"]
tensorflow-cpu = ["tensorflow-cpu (>=2.13.0,<2.14.0)"]
tensorflow-gpu = ["tensorflow-gpu (>=2.13.0,<2.14.0)"]
tensorflow-rocm = ["tensorflow-rocm (>=2.13.0,<2.14.0)"]

[[package]]
name = "tensorflow-io-gcs-filesystem"
version = "0.34.0"
description = "TensorFlow IO"
optional = false
python-versions = ">=3.7, <3.12"
groups = ["main"]
files = [
    {file = "tensorflow_io_gcs_filesystem-0.34.0-cp310-cp310-macosx_10_14_x86_64.whl", hash = "sha256:d831702fbb270996b27cda7fde06e0825b2ea81fd8dd3ead35242f4f8b3889b8"},
    {file = "tensorflow_io_gcs_filesystem-0.34.0-cp310-cp310-macosx_12_0_arm64.whl", hash = "sha256:b9a93fcb01db269bc845a1ced431f3c61201755ce5f9ec4885760f30122276ef"},
    {file = "tensorflow_io_gcs_filesystem-0.34.0-cp310-cp310-manylinux_2_12_x86_64.manylinux2010_x86_64.whl", hash = "sha256:5813c336b4f7cb0a01ff4cc6cbd3edf11ef67305baf0e3cf634911b702f493f8"},
    {file = "tensorflow_io_gcs_filesystem-0.34.0-cp310-cp310-manylinux_2_17_aarch64.manylinux2014_aarch64.whl", hash = "sha256:2b035f4c92639657b6d376929d550ac3dee9e6c0523eb434eefe0a27bae3d05b"},
    {file = "tensorflow_io_gcs_filesystem-0.34.0-cp311-cp311-macosx_10_14_x86_64.whl", hash = "sha256:a17a616d2c7fae83de4424404815843507d40d4eb0d507c636a5493a20c3d958"},
    {file = "tensorflow_io_gcs_filesystem-0.34.0-cp311-cp311-macosx_12_0_arm64.whl", hash = "sha256:ec4604c99cbb5b708f4516dee27aa655abae222b876c98b740f4c2f89dd5c001"},
    {file = "tensorflow_io_gcs_filesystem-0.34.0-cp311-cp311-manylinux_2_12_x86_64.manylinux2010_x86_64.whl", hash = "sha256:cbe26c4a3332589c7b724f147df453b5c226993aa8d346a15536358d77b364c4"},
    {file = "tensorflow_io_gcs_filesystem-0.34.0-cp311-cp311-manylinux_2_17_aarch64.manylinux2014_aarch64.whl", hash = "sha256:6e6353123a5b51397950138a118876af833a7db66b531123bb86f82e80ab0e72"},
    {file = "tensorflow_io_gcs_filesystem-0.34.0-cp37-cp37m-macosx_10_14_x86_64.whl", hash = "sha256:f211d2b3db8f9931765992b607b71cbfb98c8cd6169079d004a67a94ab10ecb4"},
    {file = "tensorflow_io_gcs_filesystem-0.34.0-cp37-cp37m-macosx_12_0_arm64.whl", hash = "sha256:d3feba2dd76f7c188137c34642d68d378f0eed81636cb95090ecb1496722707c"},
    {file = "tensorflow_io_gcs_filesystem-0.34.0-cp37-cp37m-manylinux_2_12_x86_64.manylinux2010_x86_64.whl", hash = "sha256:44ad387a812a78e7424bb8bee3820521ae1c044bddf72b1e163e8df95c124a74"},
    {file = "tensorflow_io_gcs_filesystem-0.34.0-cp38-cp38-macosx_10_14_x86_64.whl", hash = "sha256:7f60183473f0ca966451bb1d1bb5dc29b3cf9c74d1d0e7f2ed46760ed56bd4af"},
    {file = "tensorflow_io_gcs_filesystem-0.34.0-cp38-cp38-macosx_12_0_arm64.whl", hash = "sha256:3f346b287ed2400e09b13cfd8524222fd70a66aadb9164c645286c2087007e9f"},
    {file = "tensorflow_io_gcs_filesystem-0.34.0-cp38-cp38-manylinux_2_12_x86_64.manylinux2010_x86_64.whl", hash = "sha256:027a07553367187f918a99661f63ae0506b91b77a70bee9c7ccaf3920bf7cfe7"},
    {file = "tensorflow_io_gcs_filesystem-0.34.0-cp38-cp38-manylinux_2_17_aarch64.manylinux2014_aarch64.whl", hash = "sha256:8d8664bddbe4e7b56ce94db8b93ea9077a158fb5e15364e11e29f93015ceea24"},
    {file = "tensorflow_io_gcs_filesystem-0.34.0-cp39-cp39-macosx_10_14_x86_64.whl", hash = "sha256:182b0fbde7e9a537fda0b354c28b0b6c035736728de8fe2db7ef49cf90352014"},
    {file = "tensorflow_io_gcs_filesystem-0.34.0-cp39-cp39-macosx_12_0_arm64.whl", hash = "sha256:0dafed144673e1173528768fe208a7c5a6e8edae40208381cac420ee7c918ec9"},
    {file = "tensorflow_io_gcs_filesystem-0.34.0-cp39-cp39-manylinux_2_12_x86_64.manylinux2010_x86_64.whl", hash = "sha256:396bfff61b49f80b86ddebe0c76ae0f2731689cee49ad7d782625180b50b13af"},
    {file = "tensorflow_io_gcs_filesystem-0.34.0-cp39-cp39-manylinux_2_17_aarch64.manylinux2014_aarch64.whl", hash = "sha256:b20622f8572fcb6c93e8f7d626327472f263e47ebd63d2153ef09162ef5ef7b5"},
]

[package.extras]
tensorflow = ["tensorflow (>=2.13.0,<2.14.0)"]
tensorflow-aarch64 = ["tensorflow-aarch64 (>=2.13.0,<2.14.0)"]
tensorflow-cpu = ["tensorflow-cpu (>=2.13.0,<2.14.0)"]
tensorflow-gpu = ["tensorflow-gpu (>=2.13.0,<2.14.0)"]
tensorflow-rocm = ["tensorflow-rocm (>=2.13.0,<2.14.0)"]

[[package]]
name = "termcolor"
version = "2.4.0"
description = "ANSI color formatting for output in terminal"
optional = false
python-versions = ">=3.8"
groups = ["main"]
files = [
    {file = "termcolor-2.4.0-py3-none-any.whl", hash = "sha256:9297c0df9c99445c2412e832e882a7884038a25617c60cea2ad69488d4040d63"},
    {file = "termcolor-2.4.0.tar.gz", hash = "sha256:aab9e56047c8ac41ed798fa36d892a37aca6b3e9159f3e0c24bc64a9b3ac7b7a"},
]

[package.extras]
tests = ["pytest", "pytest-cov"]

[[package]]
name = "thinc"
version = "8.1.9"
description = "A refreshing functional take on deep learning, compatible with your favorite libraries"
optional = false
python-versions = ">=3.6"
groups = ["main"]
files = [
    {file = "thinc-8.1.9-cp310-cp310-macosx_10_9_x86_64.whl", hash = "sha256:3956a0d80e718bfd9df29e0c476f615880359f07fc02ad7c62bca1fde562f310"},
    {file = "thinc-8.1.9-cp310-cp310-macosx_11_0_arm64.whl", hash = "sha256:896431606aa68b2b92201e9aaac57f77fa3a2a5c46f17de47b3f0293c22e5364"},
    {file = "thinc-8.1.9-cp310-cp310-manylinux_2_17_aarch64.manylinux2014_aarch64.whl", hash = "sha256:f44c5c9dfb4838b147d838f4186cca7397b16dfaf96251a3b2e0032521c6b7ea"},
    {file = "thinc-8.1.9-cp310-cp310-manylinux_2_17_x86_64.manylinux2014_x86_64.whl", hash = "sha256:1631156be2472b1db2a7af193fd6c22c3371a1ded259e2e12690a13e9b87b704"},
    {file = "thinc-8.1.9-cp310-cp310-win_amd64.whl", hash = "sha256:76dead937164fa67a5abd5c0309ab5636d2db10552258bdcfd47143de08f0b29"},
    {file = "thinc-8.1.9-cp311-cp311-macosx_10_9_x86_64.whl", hash = "sha256:a009eb97cd92ef5fe02c3696975d072583a994fe56291ccff80c4d62191065c6"},
    {file = "thinc-8.1.9-cp311-cp311-macosx_11_0_arm64.whl", hash = "sha256:5be1c72f5cf83102640cba9e438209dcda339c06b741fb03f6a7b7741e537c98"},
    {file = "thinc-8.1.9-cp311-cp311-manylinux_2_17_aarch64.manylinux2014_aarch64.whl", hash = "sha256:dca9fddc12532503b4b1af5eb3f419154e5ef7425a0d55dd30c8c4655469016e"},
    {file = "thinc-8.1.9-cp311-cp311-manylinux_2_17_x86_64.manylinux2014_x86_64.whl", hash = "sha256:1b5fbf8093ae87a338eeeb932180a69cb4ed5a39a7185c686fcc6f9c619e95ee"},
    {file = "thinc-8.1.9-cp311-cp311-win_amd64.whl", hash = "sha256:ce3ad68023d33bac7feb3eda64a4aae3de39abe9ebc8ef8d2e7a28c4b8598086"},
    {file = "thinc-8.1.9-cp36-cp36m-manylinux_2_17_aarch64.manylinux2014_aarch64.whl", hash = "sha256:e0d77d0ff7bdd6b3f164d66fa6c764b1f6bee90348133a303da62beb8a1f8071"},
    {file = "thinc-8.1.9-cp36-cp36m-manylinux_2_17_x86_64.manylinux2014_x86_64.whl", hash = "sha256:bb86ffcbc00a1866163d22e881da98b5c7ff8697f6bbaa1a3ded9c549beab227"},
    {file = "thinc-8.1.9-cp36-cp36m-win_amd64.whl", hash = "sha256:4f7888e7c0667d110a2c99ba62002260fd5d0c58f6a522043fa07fb2bb590d80"},
    {file = "thinc-8.1.9-cp37-cp37m-macosx_10_9_x86_64.whl", hash = "sha256:98cf4e786c79266680b5ec91b9bdb4ca60e957c657f60cc852963d64b912f581"},
    {file = "thinc-8.1.9-cp37-cp37m-manylinux_2_17_aarch64.manylinux2014_aarch64.whl", hash = "sha256:978a9a7b6a36b73d5c104ff16be146f5f0b3eb24d86d1a6f020d484944e134cc"},
    {file = "thinc-8.1.9-cp37-cp37m-manylinux_2_17_x86_64.manylinux2014_x86_64.whl", hash = "sha256:041b872021b9eae52b8426079cea6c78d493f3832d01f50f0416d663de9dad0c"},
    {file = "thinc-8.1.9-cp37-cp37m-win_amd64.whl", hash = "sha256:97378f9f8a8ca2b3332a213433a5290200cc0b219fb4ba80d8c5f6e44a2cd14e"},
    {file = "thinc-8.1.9-cp38-cp38-macosx_10_9_x86_64.whl", hash = "sha256:8d70a50f350ceaf9328a5cfe41e7a9b19620e476bab862527abe050e01b8f84d"},
    {file = "thinc-8.1.9-cp38-cp38-macosx_11_0_arm64.whl", hash = "sha256:e1cab98b8b4d5ed3d35d28d0b20322140bd71cca4063081cb15bcde29677ccc8"},
    {file = "thinc-8.1.9-cp38-cp38-manylinux_2_17_aarch64.manylinux2014_aarch64.whl", hash = "sha256:d293b0e5bbdc6b7047486499d70136a473b2c8040a4ac15016eb12b77f63d201"},
    {file = "thinc-8.1.9-cp38-cp38-manylinux_2_17_x86_64.manylinux2014_x86_64.whl", hash = "sha256:008a6f9d07b74c31ada9f4a5cfe6d1d74090b8a292781ada11ce16b766815dfe"},
    {file = "thinc-8.1.9-cp38-cp38-win_amd64.whl", hash = "sha256:ed540675b905c527d3596ecf070fd96213eba5f1f5c9c465e1e69b1c0bdee5cc"},
    {file = "thinc-8.1.9-cp39-cp39-macosx_10_9_x86_64.whl", hash = "sha256:21ef468e9c11ed6f1da8b3388c0daac8f07de8a668395390569fb90bae25c33c"},
    {file = "thinc-8.1.9-cp39-cp39-macosx_11_0_arm64.whl", hash = "sha256:c2ccaa668f7b303326fc610c9153de6e014a4f36cc93304a3c8705b64c294059"},
    {file = "thinc-8.1.9-cp39-cp39-manylinux_2_17_aarch64.manylinux2014_aarch64.whl", hash = "sha256:81514d51e269cc0ff80527359dba4d38b7e7eba33f92e93c0e11319ae40c2857"},
    {file = "thinc-8.1.9-cp39-cp39-manylinux_2_17_x86_64.manylinux2014_x86_64.whl", hash = "sha256:487e391a9bc949812ce76f4ede6b0d8d715b03a30349f81ed9e3dde4cd84a500"},
    {file = "thinc-8.1.9-cp39-cp39-win_amd64.whl", hash = "sha256:86a9da4121e81aee3b14c4265fac4e05cd1c8a8bcba962dc7f7ccb118f215eb6"},
    {file = "thinc-8.1.9.tar.gz", hash = "sha256:8a1e65529c6d0796271d2a7e5ca6ea013fcb7dad69ec609d5093a25808107f51"},
]

[package.dependencies]
blis = ">=0.7.8,<0.8.0"
catalogue = ">=2.0.4,<2.1.0"
confection = ">=0.0.1,<1.0.0"
cymem = ">=2.0.2,<2.1.0"
murmurhash = ">=1.0.2,<1.1.0"
numpy = ">=1.15.0"
packaging = ">=20.0"
preshed = ">=3.0.2,<3.1.0"
pydantic = ">=1.7.4,<1.8 || >1.8,<1.8.1 || >1.8.1,<1.11.0"
setuptools = "*"
srsly = ">=2.4.0,<3.0.0"
wasabi = ">=0.8.1,<1.2.0"

[package.extras]
cuda = ["cupy (>=5.0.0b4)"]
cuda-autodetect = ["cupy-wheel (>=11.0.0)"]
cuda100 = ["cupy-cuda100 (>=5.0.0b4)"]
cuda101 = ["cupy-cuda101 (>=5.0.0b4)"]
cuda102 = ["cupy-cuda102 (>=5.0.0b4)"]
cuda110 = ["cupy-cuda110 (>=5.0.0b4)"]
cuda111 = ["cupy-cuda111 (>=5.0.0b4)"]
cuda112 = ["cupy-cuda112 (>=5.0.0b4)"]
cuda113 = ["cupy-cuda113 (>=5.0.0b4)"]
cuda114 = ["cupy-cuda114 (>=5.0.0b4)"]
cuda115 = ["cupy-cuda115 (>=5.0.0b4)"]
cuda116 = ["cupy-cuda116 (>=5.0.0b4)"]
cuda117 = ["cupy-cuda117 (>=5.0.0b4)"]
cuda11x = ["cupy-cuda11x (>=11.0.0)"]
cuda80 = ["cupy-cuda80 (>=5.0.0b4)"]
cuda90 = ["cupy-cuda90 (>=5.0.0b4)"]
cuda91 = ["cupy-cuda91 (>=5.0.0b4)"]
cuda92 = ["cupy-cuda92 (>=5.0.0b4)"]
datasets = ["ml-datasets (>=0.2.0,<0.3.0)"]
mxnet = ["mxnet (>=1.5.1,<1.6.0)"]
tensorflow = ["tensorflow (>=2.0.0,<2.6.0)"]
torch = ["torch (>=1.6.0)"]

[[package]]
name = "tokenizers"
version = "0.15.0"
description = ""
optional = false
python-versions = ">=3.7"
groups = ["main"]
files = [
    {file = "tokenizers-0.15.0-cp310-cp310-macosx_10_7_x86_64.whl", hash = "sha256:cd3cd0299aaa312cd2988957598f80becd04d5a07338741eca076057a2b37d6e"},
    {file = "tokenizers-0.15.0-cp310-cp310-macosx_11_0_arm64.whl", hash = "sha256:8a922c492c721744ee175f15b91704be2d305569d25f0547c77cd6c9f210f9dc"},
    {file = "tokenizers-0.15.0-cp310-cp310-manylinux_2_12_i686.manylinux2010_i686.whl", hash = "sha256:331dd786d02fc38698f835fff61c99480f98b73ce75a4c65bd110c9af5e4609a"},
    {file = "tokenizers-0.15.0-cp310-cp310-manylinux_2_17_aarch64.manylinux2014_aarch64.whl", hash = "sha256:88dd0961c437d413ab027f8b115350c121d49902cfbadf08bb8f634b15fa1814"},
    {file = "tokenizers-0.15.0-cp310-cp310-manylinux_2_17_armv7l.manylinux2014_armv7l.whl", hash = "sha256:6fdcc55339df7761cd52e1fbe8185d3b3963bc9e3f3545faa6c84f9e8818259a"},
    {file = "tokenizers-0.15.0-cp310-cp310-manylinux_2_17_ppc64le.manylinux2014_ppc64le.whl", hash = "sha256:f1480b0051d8ab5408e8e4db2dc832f7082ea24aa0722c427bde2418c6f3bd07"},
    {file = "tokenizers-0.15.0-cp310-cp310-manylinux_2_17_s390x.manylinux2014_s390x.whl", hash = "sha256:9855e6c258918f9cf62792d4f6ddfa6c56dccd8c8118640f867f6393ecaf8bd7"},
    {file = "tokenizers-0.15.0-cp310-cp310-manylinux_2_17_x86_64.manylinux2014_x86_64.whl", hash = "sha256:de9529fe75efcd54ba8d516aa725e1851df9199f0669b665c55e90df08f5af86"},
    {file = "tokenizers-0.15.0-cp310-cp310-musllinux_1_1_aarch64.whl", hash = "sha256:8edcc90a36eab0705fe9121d6c77c6e42eeef25c7399864fd57dfb27173060bf"},
    {file = "tokenizers-0.15.0-cp310-cp310-musllinux_1_1_x86_64.whl", hash = "sha256:ae17884aafb3e94f34fb7cfedc29054f5f54e142475ebf8a265a4e388fee3f8b"},
    {file = "tokenizers-0.15.0-cp310-none-win32.whl", hash = "sha256:9a3241acdc9b44cff6e95c4a55b9be943ef3658f8edb3686034d353734adba05"},
    {file = "tokenizers-0.15.0-cp310-none-win_amd64.whl", hash = "sha256:4b31807cb393d6ea31926b307911c89a1209d5e27629aa79553d1599c8ffdefe"},
    {file = "tokenizers-0.15.0-cp311-cp311-macosx_10_7_x86_64.whl", hash = "sha256:af7e9be8c05d30bb137b9fd20f9d99354816599e5fd3d58a4b1e28ba3b36171f"},
    {file = "tokenizers-0.15.0-cp311-cp311-macosx_11_0_arm64.whl", hash = "sha256:c3d7343fa562ea29661783344a2d83662db0d3d17a6fa6a403cac8e512d2d9fd"},
    {file = "tokenizers-0.15.0-cp311-cp311-manylinux_2_12_i686.manylinux2010_i686.whl", hash = "sha256:32371008788aeeb0309a9244809a23e4c0259625e6b74a103700f6421373f395"},
    {file = "tokenizers-0.15.0-cp311-cp311-manylinux_2_17_aarch64.manylinux2014_aarch64.whl", hash = "sha256:ca9db64c7c9954fbae698884c5bb089764edc549731e5f9b7fa1dd4e4d78d77f"},
    {file = "tokenizers-0.15.0-cp311-cp311-manylinux_2_17_armv7l.manylinux2014_armv7l.whl", hash = "sha256:dbed5944c31195514669cf6381a0d8d47f164943000d10f93d6d02f0d45c25e0"},
    {file = "tokenizers-0.15.0-cp311-cp311-manylinux_2_17_ppc64le.manylinux2014_ppc64le.whl", hash = "sha256:aab16c4a26d351d63e965b0c792f5da7227a37b69a6dc6d922ff70aa595b1b0c"},
    {file = "tokenizers-0.15.0-cp311-cp311-manylinux_2_17_s390x.manylinux2014_s390x.whl", hash = "sha256:3c2b60b12fdd310bf85ce5d7d3f823456b9b65eed30f5438dd7761879c495983"},
    {file = "tokenizers-0.15.0-cp311-cp311-manylinux_2_17_x86_64.manylinux2014_x86_64.whl", hash = "sha256:0344d6602740e44054a9e5bbe9775a5e149c4dddaff15959bb07dcce95a5a859"},
    {file = "tokenizers-0.15.0-cp311-cp311-musllinux_1_1_aarch64.whl", hash = "sha256:4525f6997d81d9b6d9140088f4f5131f6627e4c960c2c87d0695ae7304233fc3"},
    {file = "tokenizers-0.15.0-cp311-cp311-musllinux_1_1_x86_64.whl", hash = "sha256:65975094fef8cc68919644936764efd2ce98cf1bacbe8db2687155d2b0625bee"},
    {file = "tokenizers-0.15.0-cp311-none-win32.whl", hash = "sha256:ff5d2159c5d93015f5a4542aac6c315506df31853123aa39042672031768c301"},
    {file = "tokenizers-0.15.0-cp311-none-win_amd64.whl", hash = "sha256:2dd681b53cf615e60a31a115a3fda3980e543d25ca183797f797a6c3600788a3"},
    {file = "tokenizers-0.15.0-cp312-cp312-macosx_10_7_x86_64.whl", hash = "sha256:c9cce6ee149a3d703f86877bc2a6d997e34874b2d5a2d7839e36b2273f31d3d9"},
    {file = "tokenizers-0.15.0-cp312-cp312-macosx_11_0_arm64.whl", hash = "sha256:4a0a94bc3370e6f1cc8a07a8ae867ce13b7c1b4291432a773931a61f256d44ea"},
    {file = "tokenizers-0.15.0-cp312-cp312-manylinux_2_12_i686.manylinux2010_i686.whl", hash = "sha256:309cfcccfc7e502cb1f1de2c9c1c94680082a65bfd3a912d5a5b2c90c677eb60"},
    {file = "tokenizers-0.15.0-cp312-cp312-manylinux_2_17_aarch64.manylinux2014_aarch64.whl", hash = "sha256:8413e994dd7d875ab13009127fc85633916c71213917daf64962bafd488f15dc"},
    {file = "tokenizers-0.15.0-cp312-cp312-manylinux_2_17_armv7l.manylinux2014_armv7l.whl", hash = "sha256:d0ebf9430f901dbdc3dcb06b493ff24a3644c9f88c08e6a1d6d0ae2228b9b818"},
    {file = "tokenizers-0.15.0-cp312-cp312-manylinux_2_17_ppc64le.manylinux2014_ppc64le.whl", hash = "sha256:10361e9c7864b22dd791ec5126327f6c9292fb1d23481d4895780688d5e298ac"},
    {file = "tokenizers-0.15.0-cp312-cp312-manylinux_2_17_s390x.manylinux2014_s390x.whl", hash = "sha256:babe42635b8a604c594bdc56d205755f73414fce17ba8479d142a963a6c25cbc"},
    {file = "tokenizers-0.15.0-cp312-cp312-manylinux_2_17_x86_64.manylinux2014_x86_64.whl", hash = "sha256:3768829861e964c7a4556f5f23307fce6a23872c2ebf030eb9822dbbbf7e9b2a"},
    {file = "tokenizers-0.15.0-cp312-cp312-musllinux_1_1_aarch64.whl", hash = "sha256:9c91588a630adc88065e1c03ac6831e3e2112558869b9ebcb2b8afd8a14c944d"},
    {file = "tokenizers-0.15.0-cp312-cp312-musllinux_1_1_x86_64.whl", hash = "sha256:77606994e793ca54ecf3a3619adc8a906a28ca223d9354b38df41cb8766a0ed6"},
    {file = "tokenizers-0.15.0-cp37-cp37m-macosx_10_7_x86_64.whl", hash = "sha256:6fe143939f3b596681922b2df12a591a5b010e7dcfbee2202482cd0c1c2f2459"},
    {file = "tokenizers-0.15.0-cp37-cp37m-macosx_11_0_arm64.whl", hash = "sha256:b7bee0f1795e3e3561e9a557061b1539e5255b8221e3f928f58100282407e090"},
    {file = "tokenizers-0.15.0-cp37-cp37m-manylinux_2_12_i686.manylinux2010_i686.whl", hash = "sha256:5d37e7f4439b4c46192ab4f2ff38ab815e4420f153caa13dec9272ef14403d34"},
    {file = "tokenizers-0.15.0-cp37-cp37m-manylinux_2_17_aarch64.manylinux2014_aarch64.whl", hash = "sha256:caadf255cf7f951b38d10097836d1f3bcff4aeaaffadfdf748bab780bf5bff95"},
    {file = "tokenizers-0.15.0-cp37-cp37m-manylinux_2_17_armv7l.manylinux2014_armv7l.whl", hash = "sha256:05accb9162bf711a941b1460b743d62fec61c160daf25e53c5eea52c74d77814"},
    {file = "tokenizers-0.15.0-cp37-cp37m-manylinux_2_17_ppc64le.manylinux2014_ppc64le.whl", hash = "sha256:26a2ef890740127cb115ee5260878f4a677e36a12831795fd7e85887c53b430b"},
    {file = "tokenizers-0.15.0-cp37-cp37m-manylinux_2_17_s390x.manylinux2014_s390x.whl", hash = "sha256:e54c5f26df14913620046b33e822cb3bcd091a332a55230c0e63cc77135e2169"},
    {file = "tokenizers-0.15.0-cp37-cp37m-manylinux_2_17_x86_64.manylinux2014_x86_64.whl", hash = "sha256:669b8ed653a578bcff919566631156f5da3aab84c66f3c0b11a6281e8b4731c7"},
    {file = "tokenizers-0.15.0-cp37-cp37m-musllinux_1_1_aarch64.whl", hash = "sha256:0ea480d943297df26f06f508dab6e012b07f42bf3dffdd36e70799368a5f5229"},
    {file = "tokenizers-0.15.0-cp37-cp37m-musllinux_1_1_x86_64.whl", hash = "sha256:bc80a0a565ebfc7cd89de7dd581da8c2b3238addfca6280572d27d763f135f2f"},
    {file = "tokenizers-0.15.0-cp37-none-win32.whl", hash = "sha256:cdd945e678bbdf4517d5d8de66578a5030aeefecdb46f5320b034de9cad8d4dd"},
    {file = "tokenizers-0.15.0-cp37-none-win_amd64.whl", hash = "sha256:1ab96ab7dc706e002c32b2ea211a94c1c04b4f4de48354728c3a6e22401af322"},
    {file = "tokenizers-0.15.0-cp38-cp38-macosx_10_7_x86_64.whl", hash = "sha256:f21c9eb71c9a671e2a42f18b456a3d118e50c7f0fc4dd9fa8f4eb727fea529bf"},
    {file = "tokenizers-0.15.0-cp38-cp38-macosx_11_0_arm64.whl", hash = "sha256:2a5f4543a35889679fc3052086e69e81880b2a5a28ff2a52c5a604be94b77a3f"},
    {file = "tokenizers-0.15.0-cp38-cp38-manylinux_2_12_i686.manylinux2010_i686.whl", hash = "sha256:f8aa81afec893e952bd39692b2d9ef60575ed8c86fce1fd876a06d2e73e82dca"},
    {file = "tokenizers-0.15.0-cp38-cp38-manylinux_2_17_aarch64.manylinux2014_aarch64.whl", hash = "sha256:1574a5a4af22c3def93fe8fe4adcc90a39bf5797ed01686a4c46d1c3bc677d2f"},
    {file = "tokenizers-0.15.0-cp38-cp38-manylinux_2_17_armv7l.manylinux2014_armv7l.whl", hash = "sha256:7c7982fd0ec9e9122d03b209dac48cebfea3de0479335100ef379a9a959b9a5a"},
    {file = "tokenizers-0.15.0-cp38-cp38-manylinux_2_17_ppc64le.manylinux2014_ppc64le.whl", hash = "sha256:f8d16b647032df2ce2c1f9097236e046ea9fedd969b25637b9d5d734d78aa53b"},
    {file = "tokenizers-0.15.0-cp38-cp38-manylinux_2_17_s390x.manylinux2014_s390x.whl", hash = "sha256:b3cdf29e6f9653da330515dc8fa414be5a93aae79e57f8acc50d4028dd843edf"},
    {file = "tokenizers-0.15.0-cp38-cp38-manylinux_2_17_x86_64.manylinux2014_x86_64.whl", hash = "sha256:7286f3df10de840867372e3e64b99ef58c677210e3ceb653cd0e740a5c53fe78"},
    {file = "tokenizers-0.15.0-cp38-cp38-musllinux_1_1_aarch64.whl", hash = "sha256:aabc83028baa5a36ce7a94e7659250f0309c47fa4a639e5c2c38e6d5ea0de564"},
    {file = "tokenizers-0.15.0-cp38-cp38-musllinux_1_1_x86_64.whl", hash = "sha256:72f78b0e0e276b1fc14a672fa73f3acca034ba8db4e782124a2996734a9ba9cf"},
    {file = "tokenizers-0.15.0-cp38-none-win32.whl", hash = "sha256:9680b0ecc26e7e42f16680c1aa62e924d58d1c2dd992707081cc10a374896ea2"},
    {file = "tokenizers-0.15.0-cp38-none-win_amd64.whl", hash = "sha256:f17cbd88dab695911cbdd385a5a7e3709cc61dff982351f5d1b5939f074a2466"},
    {file = "tokenizers-0.15.0-cp39-cp39-macosx_10_7_x86_64.whl", hash = "sha256:3661862df7382c5eb23ac4fbf7c75e69b02dc4f5784e4c5a734db406b5b24596"},
    {file = "tokenizers-0.15.0-cp39-cp39-macosx_11_0_arm64.whl", hash = "sha256:c3045d191dad49647f5a5039738ecf1c77087945c7a295f7bcf051c37067e883"},
    {file = "tokenizers-0.15.0-cp39-cp39-manylinux_2_12_i686.manylinux2010_i686.whl", hash = "sha256:a9fcaad9ab0801f14457d7c820d9f246b5ab590c407fc6b073819b1573097aa7"},
    {file = "tokenizers-0.15.0-cp39-cp39-manylinux_2_17_aarch64.manylinux2014_aarch64.whl", hash = "sha256:a79f17027f24fe9485701c8dbb269b9c713954ec3bdc1e7075a66086c0c0cd3c"},
    {file = "tokenizers-0.15.0-cp39-cp39-manylinux_2_17_armv7l.manylinux2014_armv7l.whl", hash = "sha256:01a3aa332abc4bee7640563949fcfedca4de8f52691b3b70f2fc6ca71bfc0f4e"},
    {file = "tokenizers-0.15.0-cp39-cp39-manylinux_2_17_ppc64le.manylinux2014_ppc64le.whl", hash = "sha256:05b83896a893cdfedad8785250daa3ba9f0504848323471524d4783d7291661e"},
    {file = "tokenizers-0.15.0-cp39-cp39-manylinux_2_17_s390x.manylinux2014_s390x.whl", hash = "sha256:cbbf2489fcf25d809731ba2744ff278dd07d9eb3f8b7482726bd6cae607073a4"},
    {file = "tokenizers-0.15.0-cp39-cp39-manylinux_2_17_x86_64.manylinux2014_x86_64.whl", hash = "sha256:ab806ad521a5e9de38078b7add97589c313915f6f5fec6b2f9f289d14d607bd6"},
    {file = "tokenizers-0.15.0-cp39-cp39-musllinux_1_1_aarch64.whl", hash = "sha256:4a522612d5c88a41563e3463226af64e2fa00629f65cdcc501d1995dd25d23f5"},
    {file = "tokenizers-0.15.0-cp39-cp39-musllinux_1_1_x86_64.whl", hash = "sha256:e58a38c4e6075810bdfb861d9c005236a72a152ebc7005941cc90d1bbf16aca9"},
    {file = "tokenizers-0.15.0-cp39-none-win32.whl", hash = "sha256:b8034f1041fd2bd2b84ff9f4dc4ae2e1c3b71606820a9cd5c562ebd291a396d1"},
    {file = "tokenizers-0.15.0-cp39-none-win_amd64.whl", hash = "sha256:edde9aa964145d528d0e0dbf14f244b8a85ebf276fb76869bc02e2530fa37a96"},
    {file = "tokenizers-0.15.0-pp310-pypy310_pp73-macosx_10_7_x86_64.whl", hash = "sha256:309445d10d442b7521b98083dc9f0b5df14eca69dbbfebeb98d781ee2cef5d30"},
    {file = "tokenizers-0.15.0-pp310-pypy310_pp73-macosx_11_0_arm64.whl", hash = "sha256:d3125a6499226d4d48efc54f7498886b94c418e93a205b673bc59364eecf0804"},
    {file = "tokenizers-0.15.0-pp310-pypy310_pp73-manylinux_2_12_i686.manylinux2010_i686.whl", hash = "sha256:ed56ddf0d54877bb9c6d885177db79b41576e61b5ef6defeb579dcb803c04ad5"},
    {file = "tokenizers-0.15.0-pp310-pypy310_pp73-manylinux_2_17_aarch64.manylinux2014_aarch64.whl", hash = "sha256:3b22cd714706cc5b18992a232b023f736e539495f5cc61d2d28d176e55046f6c"},
    {file = "tokenizers-0.15.0-pp310-pypy310_pp73-manylinux_2_17_x86_64.manylinux2014_x86_64.whl", hash = "sha256:fac2719b1e9bc8e8e7f6599b99d0a8e24f33d023eb8ef644c0366a596f0aa926"},
    {file = "tokenizers-0.15.0-pp310-pypy310_pp73-musllinux_1_1_aarch64.whl", hash = "sha256:85ddae17570ec7e5bfaf51ffa78d044f444a8693e1316e1087ee6150596897ee"},
    {file = "tokenizers-0.15.0-pp310-pypy310_pp73-musllinux_1_1_x86_64.whl", hash = "sha256:76f1bed992e396bf6f83e3df97b64ff47885e45e8365f8983afed8556a0bc51f"},
    {file = "tokenizers-0.15.0-pp37-pypy37_pp73-macosx_10_7_x86_64.whl", hash = "sha256:3bb0f4df6dce41a1c7482087b60d18c372ef4463cb99aa8195100fcd41e0fd64"},
    {file = "tokenizers-0.15.0-pp37-pypy37_pp73-manylinux_2_12_i686.manylinux2010_i686.whl", hash = "sha256:22c27672c27a059a5f39ff4e49feed8c7f2e1525577c8a7e3978bd428eb5869d"},
    {file = "tokenizers-0.15.0-pp37-pypy37_pp73-manylinux_2_17_aarch64.manylinux2014_aarch64.whl", hash = "sha256:78104f5d035c9991f92831fc0efe9e64a05d4032194f2a69f67aaa05a4d75bbb"},
    {file = "tokenizers-0.15.0-pp37-pypy37_pp73-manylinux_2_17_x86_64.manylinux2014_x86_64.whl", hash = "sha256:a40b73dc19d82c3e3ffb40abdaacca8fbc95eeb26c66b7f9f860aebc07a73998"},
    {file = "tokenizers-0.15.0-pp37-pypy37_pp73-musllinux_1_1_aarch64.whl", hash = "sha256:d801d1368188c74552cd779b1286e67cb9fd96f4c57a9f9a2a09b6def9e1ab37"},
    {file = "tokenizers-0.15.0-pp37-pypy37_pp73-musllinux_1_1_x86_64.whl", hash = "sha256:82641ffb13a4da1293fcc9f437d457647e60ed0385a9216cd135953778b3f0a1"},
    {file = "tokenizers-0.15.0-pp38-pypy38_pp73-macosx_10_7_x86_64.whl", hash = "sha256:160f9d1810f2c18fffa94aa98bf17632f6bd2dabc67fcb01a698ca80c37d52ee"},
    {file = "tokenizers-0.15.0-pp38-pypy38_pp73-macosx_11_0_arm64.whl", hash = "sha256:8d7d6eea831ed435fdeeb9bcd26476226401d7309d115a710c65da4088841948"},
    {file = "tokenizers-0.15.0-pp38-pypy38_pp73-manylinux_2_12_i686.manylinux2010_i686.whl", hash = "sha256:f6456bec6c557d63d8ec0023758c32f589e1889ed03c055702e84ce275488bed"},
    {file = "tokenizers-0.15.0-pp38-pypy38_pp73-manylinux_2_17_aarch64.manylinux2014_aarch64.whl", hash = "sha256:1eef39a502fad3bf104b9e1906b4fb0cee20e44e755e51df9a98f8922c3bf6d4"},
    {file = "tokenizers-0.15.0-pp38-pypy38_pp73-manylinux_2_17_x86_64.manylinux2014_x86_64.whl", hash = "sha256:c1e4664c5b797e093c19b794bbecc19d2367e782b4a577d8b7c1821db5dc150d"},
    {file = "tokenizers-0.15.0-pp38-pypy38_pp73-musllinux_1_1_aarch64.whl", hash = "sha256:ca003fb5f3995ff5cf676db6681b8ea5d54d3b30bea36af1120e78ee1a4a4cdf"},
    {file = "tokenizers-0.15.0-pp38-pypy38_pp73-musllinux_1_1_x86_64.whl", hash = "sha256:7f17363141eb0c53752c89e10650b85ef059a52765d0802ba9613dbd2d21d425"},
    {file = "tokenizers-0.15.0-pp39-pypy39_pp73-macosx_10_7_x86_64.whl", hash = "sha256:8a765db05581c7d7e1280170f2888cda351760d196cc059c37ea96f121125799"},
    {file = "tokenizers-0.15.0-pp39-pypy39_pp73-macosx_11_0_arm64.whl", hash = "sha256:2a0dd641a72604486cd7302dd8f87a12c8a9b45e1755e47d2682733f097c1af5"},
    {file = "tokenizers-0.15.0-pp39-pypy39_pp73-manylinux_2_12_i686.manylinux2010_i686.whl", hash = "sha256:0a1a3c973e4dc97797fc19e9f11546c95278ffc55c4492acb742f69e035490bc"},
    {file = "tokenizers-0.15.0-pp39-pypy39_pp73-manylinux_2_17_aarch64.manylinux2014_aarch64.whl", hash = "sha256:d4fab75642aae4e604e729d6f78e0addb9d7e7d49e28c8f4d16b24da278e5263"},
    {file = "tokenizers-0.15.0-pp39-pypy39_pp73-manylinux_2_17_x86_64.manylinux2014_x86_64.whl", hash = "sha256:65f80be77f6327a86d8fd35a4467adcfe6174c159b4ab52a1a8dd4c6f2d7d9e1"},
    {file = "tokenizers-0.15.0-pp39-pypy39_pp73-musllinux_1_1_aarch64.whl", hash = "sha256:a8da7533dbe66b88afd430c56a2f2ce1fd82e2681868f857da38eeb3191d7498"},
    {file = "tokenizers-0.15.0-pp39-pypy39_pp73-musllinux_1_1_x86_64.whl", hash = "sha256:fa8eb4584fc6cbe6a84d7a7864be3ed28e23e9fd2146aa8ef1814d579df91958"},
    {file = "tokenizers-0.15.0.tar.gz", hash = "sha256:10c7e6e7b4cabd757da59e93f5f8d1126291d16f8b54f28510825ef56a3e5d0e"},
]

[package.dependencies]
huggingface_hub = ">=0.16.4,<1.0"

[package.extras]
dev = ["tokenizers[testing]"]
docs = ["setuptools_rust", "sphinx", "sphinx_rtd_theme"]
testing = ["black (==22.3)", "datasets", "numpy", "pytest", "requests"]

[[package]]
name = "tomli"
version = "2.0.1"
description = "A lil' TOML parser"
optional = false
python-versions = ">=3.7"
groups = ["dev"]
files = [
    {file = "tomli-2.0.1-py3-none-any.whl", hash = "sha256:939de3e7a6161af0c887ef91b7d41a53e7c5a1ca976325f429cb46ea9bc30ecc"},
    {file = "tomli-2.0.1.tar.gz", hash = "sha256:de526c12914f0c550d15924c62d72abc48d6fe7364aa87328337a31007fe8a4f"},
]

[[package]]
name = "torch"
version = "1.13.1"
description = "Tensors and Dynamic neural networks in Python with strong GPU acceleration"
optional = false
python-versions = ">=3.7.0"
groups = ["main"]
files = [
    {file = "torch-1.13.1-cp310-cp310-manylinux1_x86_64.whl", hash = "sha256:fd12043868a34a8da7d490bf6db66991108b00ffbeecb034228bfcbbd4197143"},
    {file = "torch-1.13.1-cp310-cp310-manylinux2014_aarch64.whl", hash = "sha256:d9fe785d375f2e26a5d5eba5de91f89e6a3be5d11efb497e76705fdf93fa3c2e"},
    {file = "torch-1.13.1-cp310-cp310-win_amd64.whl", hash = "sha256:98124598cdff4c287dbf50f53fb455f0c1e3a88022b39648102957f3445e9b76"},
    {file = "torch-1.13.1-cp310-none-macosx_10_9_x86_64.whl", hash = "sha256:393a6273c832e047581063fb74335ff50b4c566217019cc6ace318cd79eb0566"},
    {file = "torch-1.13.1-cp310-none-macosx_11_0_arm64.whl", hash = "sha256:0122806b111b949d21fa1a5f9764d1fd2fcc4a47cb7f8ff914204fd4fc752ed5"},
    {file = "torch-1.13.1-cp311-cp311-manylinux1_x86_64.whl", hash = "sha256:22128502fd8f5b25ac1cd849ecb64a418382ae81dd4ce2b5cebaa09ab15b0d9b"},
    {file = "torch-1.13.1-cp37-cp37m-manylinux1_x86_64.whl", hash = "sha256:76024be052b659ac1304ab8475ab03ea0a12124c3e7626282c9c86798ac7bc11"},
    {file = "torch-1.13.1-cp37-cp37m-manylinux2014_aarch64.whl", hash = "sha256:ea8dda84d796094eb8709df0fcd6b56dc20b58fdd6bc4e8d7109930dafc8e419"},
    {file = "torch-1.13.1-cp37-cp37m-win_amd64.whl", hash = "sha256:2ee7b81e9c457252bddd7d3da66fb1f619a5d12c24d7074de91c4ddafb832c93"},
    {file = "torch-1.13.1-cp37-none-macosx_10_9_x86_64.whl", hash = "sha256:0d9b8061048cfb78e675b9d2ea8503bfe30db43d583599ae8626b1263a0c1380"},
    {file = "torch-1.13.1-cp37-none-macosx_11_0_arm64.whl", hash = "sha256:f402ca80b66e9fbd661ed4287d7553f7f3899d9ab54bf5c67faada1555abde28"},
    {file = "torch-1.13.1-cp38-cp38-manylinux1_x86_64.whl", hash = "sha256:727dbf00e2cf858052364c0e2a496684b9cb5aa01dc8a8bc8bbb7c54502bdcdd"},
    {file = "torch-1.13.1-cp38-cp38-manylinux2014_aarch64.whl", hash = "sha256:df8434b0695e9ceb8cc70650afc1310d8ba949e6db2a0525ddd9c3b2b181e5fe"},
    {file = "torch-1.13.1-cp38-cp38-win_amd64.whl", hash = "sha256:5e1e722a41f52a3f26f0c4fcec227e02c6c42f7c094f32e49d4beef7d1e213ea"},
    {file = "torch-1.13.1-cp38-none-macosx_10_9_x86_64.whl", hash = "sha256:33e67eea526e0bbb9151263e65417a9ef2d8fa53cbe628e87310060c9dcfa312"},
    {file = "torch-1.13.1-cp38-none-macosx_11_0_arm64.whl", hash = "sha256:eeeb204d30fd40af6a2d80879b46a7efbe3cf43cdbeb8838dd4f3d126cc90b2b"},
    {file = "torch-1.13.1-cp39-cp39-manylinux1_x86_64.whl", hash = "sha256:50ff5e76d70074f6653d191fe4f6a42fdbe0cf942fbe2a3af0b75eaa414ac038"},
    {file = "torch-1.13.1-cp39-cp39-manylinux2014_aarch64.whl", hash = "sha256:2c3581a3fd81eb1f0f22997cddffea569fea53bafa372b2c0471db373b26aafc"},
    {file = "torch-1.13.1-cp39-cp39-win_amd64.whl", hash = "sha256:0aa46f0ac95050c604bcf9ef71da9f1172e5037fdf2ebe051962d47b123848e7"},
    {file = "torch-1.13.1-cp39-none-macosx_10_9_x86_64.whl", hash = "sha256:6930791efa8757cb6974af73d4996b6b50c592882a324b8fb0589c6a9ba2ddaf"},
    {file = "torch-1.13.1-cp39-none-macosx_11_0_arm64.whl", hash = "sha256:e0df902a7c7dd6c795698532ee5970ce898672625635d885eade9976e5a04949"},
]

[package.dependencies]
nvidia-cublas-cu11 = {version = "11.10.3.66", markers = "platform_system == \"Linux\""}
nvidia-cuda-nvrtc-cu11 = {version = "11.7.99", markers = "platform_system == \"Linux\""}
nvidia-cuda-runtime-cu11 = {version = "11.7.99", markers = "platform_system == \"Linux\""}
nvidia-cudnn-cu11 = {version = "8.5.0.96", markers = "platform_system == \"Linux\""}
typing-extensions = "*"

[package.extras]
opt-einsum = ["opt-einsum (>=3.3)"]

[[package]]
name = "torchaudio"
version = "0.13.1"
description = "An audio package for PyTorch"
optional = false
python-versions = "*"
groups = ["main"]
files = [
    {file = "torchaudio-0.13.1-cp310-cp310-macosx_10_9_x86_64.whl", hash = "sha256:5e0f3dc6699506521364266704e6bf89d0d0579fd435d12c5c2f5858d52de4fa"},
    {file = "torchaudio-0.13.1-cp310-cp310-macosx_12_0_arm64.whl", hash = "sha256:ec72a17d4d2178829e7780682999b535cf57fe160d0c20b0d6bdc1ad1a87c4dd"},
    {file = "torchaudio-0.13.1-cp310-cp310-manylinux1_x86_64.whl", hash = "sha256:62e9b5c260a27231d905588b72d2e2984ff9cdbb557af86eb178982fd265198d"},
    {file = "torchaudio-0.13.1-cp310-cp310-manylinux2014_aarch64.whl", hash = "sha256:2e47562cdcdd47cb8ed86a3cf053b7067cc9e88340f4550ae73d790ddbc12f21"},
    {file = "torchaudio-0.13.1-cp310-cp310-win_amd64.whl", hash = "sha256:5f2fc60206aa687eadc8cfb7c167784678936fbad13ccc583794fba3d6f77e1b"},
    {file = "torchaudio-0.13.1-cp37-cp37m-macosx_10_9_x86_64.whl", hash = "sha256:0fa7cc1a2b3056fc6ceee6d60dbcdef58955a7ca534667d0db9b4fc9efa087a1"},
    {file = "torchaudio-0.13.1-cp37-cp37m-manylinux1_x86_64.whl", hash = "sha256:901a6d65750fc3fb2c656ae274cc61599aa7d5472361fbc206e381a310d619d1"},
    {file = "torchaudio-0.13.1-cp37-cp37m-manylinux2014_aarch64.whl", hash = "sha256:4b798447283551def4d911dd6acb2c4bc08214e95f677f56c4f623fc99a90eff"},
    {file = "torchaudio-0.13.1-cp37-cp37m-win_amd64.whl", hash = "sha256:6bb94deeaf05fab9ff2f34906d3c36b46032420c3a08253d8c452999c235119c"},
    {file = "torchaudio-0.13.1-cp38-cp38-macosx_10_9_x86_64.whl", hash = "sha256:42ce5c66d304bc2cd68338916b8223e322e09a84dcbd9228814ef36bc477a37b"},
    {file = "torchaudio-0.13.1-cp38-cp38-macosx_12_0_arm64.whl", hash = "sha256:b093b3e7661c85168ec9dde2cf97345965ea0931d3d2a7e78bd409221e6d6998"},
    {file = "torchaudio-0.13.1-cp38-cp38-manylinux1_x86_64.whl", hash = "sha256:167f77ef385592a5af6f4e2ad1630a42ca1b70f905762fcd62e13dd4f163bdcf"},
    {file = "torchaudio-0.13.1-cp38-cp38-manylinux2014_aarch64.whl", hash = "sha256:3c48bcff00eae8180f87f58d1c9e7e9fd8c4cb7eb3ea8817935fb6048d152bc7"},
    {file = "torchaudio-0.13.1-cp38-cp38-win_amd64.whl", hash = "sha256:5de44b6b96a8d7a05650ef7377b2386650ddce92551d7dc02e05e7002aee5fd2"},
    {file = "torchaudio-0.13.1-cp39-cp39-macosx_10_9_x86_64.whl", hash = "sha256:9d2170540de32ae031aab3936129868e896ea041617b6d6692dde6aa2dfb0a23"},
    {file = "torchaudio-0.13.1-cp39-cp39-macosx_12_0_arm64.whl", hash = "sha256:91fcfbf47000402d12bff2624e6220a0fd3b8ca8ee6ff51edf5945ec39ab0a7f"},
    {file = "torchaudio-0.13.1-cp39-cp39-manylinux1_x86_64.whl", hash = "sha256:32592088b48dfcd2ca247ad5d081a9e0c61de0caabb993d68bac779326456d8d"},
    {file = "torchaudio-0.13.1-cp39-cp39-manylinux2014_aarch64.whl", hash = "sha256:3023aeb5c191047bef1681a3741bffd4a2164b58a64cad24dd37da5e1ac2d1f1"},
    {file = "torchaudio-0.13.1-cp39-cp39-win_amd64.whl", hash = "sha256:418fbf93ba77b9742b05b76561be4fe7e8ded27cfe414828624765986b30ce5a"},
]

[package.dependencies]
torch = "*"

[[package]]
name = "torchvision"
version = "0.14.1"
description = "image and video datasets and models for torch deep learning"
optional = false
python-versions = ">=3.7"
groups = ["main"]
files = [
    {file = "torchvision-0.14.1-cp310-cp310-macosx_10_9_x86_64.whl", hash = "sha256:eeb05dd9dd3af5428fee525400759daf8da8e4caec45ddd6908cfb36571f6433"},
    {file = "torchvision-0.14.1-cp310-cp310-macosx_11_0_arm64.whl", hash = "sha256:8d0766ea92affa7af248e327dd85f7c9cfdf51a57530b43212d4e1858548e9d7"},
    {file = "torchvision-0.14.1-cp310-cp310-manylinux1_x86_64.whl", hash = "sha256:6d7b35653113664ea3fdcb71f515cfbf29d2fe393000fd8aaff27a1284de6908"},
    {file = "torchvision-0.14.1-cp310-cp310-manylinux2014_aarch64.whl", hash = "sha256:8a9eb773a2fa8f516e404ac09c059fb14e6882c48fdbb9c946327d2ce5dba6cd"},
    {file = "torchvision-0.14.1-cp310-cp310-win_amd64.whl", hash = "sha256:13986f0c15377ff23039e1401012ccb6ecf71024ce53def27139e4eac5a57592"},
    {file = "torchvision-0.14.1-cp37-cp37m-macosx_10_9_x86_64.whl", hash = "sha256:fb7a793fd33ce1abec24b42778419a3fb1e3159d7dfcb274a3ca8fb8cbc408dc"},
    {file = "torchvision-0.14.1-cp37-cp37m-manylinux1_x86_64.whl", hash = "sha256:89fb0419780ec9a9eb9f7856a0149f6ac9f956b28f44b0c0080c6b5b48044db7"},
    {file = "torchvision-0.14.1-cp37-cp37m-manylinux2014_aarch64.whl", hash = "sha256:a2d4237d3c9705d7729eb4534e4eb06f1d6be7ff1df391204dfb51586d9b0ecb"},
    {file = "torchvision-0.14.1-cp37-cp37m-win_amd64.whl", hash = "sha256:92a324712a87957443cc34223274298ae9496853f115c252f8fc02b931f2340e"},
    {file = "torchvision-0.14.1-cp38-cp38-macosx_10_9_x86_64.whl", hash = "sha256:68ed03359dcd3da9cd21b8ab94da21158df8a6a0c5bad0bf4a42f0e448d28cb3"},
    {file = "torchvision-0.14.1-cp38-cp38-macosx_11_0_arm64.whl", hash = "sha256:30fcf0e9fe57d4ac4ce6426659a57dce199637ccb6c70be1128670f177692624"},
    {file = "torchvision-0.14.1-cp38-cp38-manylinux1_x86_64.whl", hash = "sha256:0ed02aefd09bf1114d35f1aa7dce55aa61c2c7e57f9aa02dce362860be654e85"},
    {file = "torchvision-0.14.1-cp38-cp38-manylinux2014_aarch64.whl", hash = "sha256:a541e49fc3c4e90e49e6988428ab047415ed52ea97d0c0bfd147d8bacb8f4df8"},
    {file = "torchvision-0.14.1-cp38-cp38-win_amd64.whl", hash = "sha256:6099b3191dc2516099a32ae38a5fb349b42e863872a13545ab1a524b6567be60"},
    {file = "torchvision-0.14.1-cp39-cp39-macosx_10_9_x86_64.whl", hash = "sha256:c5e744f56e5f5b452deb5fc0f3f2ba4d2f00612d14d8da0dbefea8f09ac7690b"},
    {file = "torchvision-0.14.1-cp39-cp39-macosx_11_0_arm64.whl", hash = "sha256:758b20d079e810b4740bd60d1eb16e49da830e3360f9be379eb177ee221fa5d4"},
    {file = "torchvision-0.14.1-cp39-cp39-manylinux1_x86_64.whl", hash = "sha256:83045507ef8d3c015d4df6be79491375b2f901352cfca6e72b4723e9c4f9a55d"},
    {file = "torchvision-0.14.1-cp39-cp39-manylinux2014_aarch64.whl", hash = "sha256:eaed58cf454323ed9222d4e0dd5fb897064f454b400696e03a5200e65d3a1e76"},
    {file = "torchvision-0.14.1-cp39-cp39-win_amd64.whl", hash = "sha256:b337e1245ca4353623dd563c03cd8f020c2496a7c5d12bba4d2e381999c766e0"},
]

[package.dependencies]
numpy = "*"
pillow = ">=5.3.0,<8.3.dev0 || >=8.4.dev0"
requests = "*"
torch = "1.13.1"
typing-extensions = "*"

[package.extras]
scipy = ["scipy"]

[[package]]
name = "tqdm"
version = "4.64.1"
description = "Fast, Extensible Progress Meter"
optional = false
python-versions = "!=3.0.*,!=3.1.*,!=3.2.*,!=3.3.*,>=2.7"
groups = ["main"]
files = [
    {file = "tqdm-4.64.1-py2.py3-none-any.whl", hash = "sha256:6fee160d6ffcd1b1c68c65f14c829c22832bc401726335ce92c52d395944a6a1"},
    {file = "tqdm-4.64.1.tar.gz", hash = "sha256:5f4f682a004951c1b450bc753c710e9280c5746ce6ffedee253ddbcbf54cf1e4"},
]

[package.dependencies]
colorama = {version = "*", markers = "platform_system == \"Windows\""}

[package.extras]
dev = ["py-make (>=0.1.0)", "twine", "wheel"]
notebook = ["ipywidgets (>=6)"]
slack = ["slack-sdk"]
telegram = ["requests"]

[[package]]
name = "transformers"
version = "4.36.2"
description = "State-of-the-art Machine Learning for JAX, PyTorch and TensorFlow"
optional = false
python-versions = ">=3.8.0"
groups = ["main"]
files = [
    {file = "transformers-4.36.2-py3-none-any.whl", hash = "sha256:462066c4f74ee52516f12890dcc9ec71d1a5e97998db621668455117a54330f6"},
    {file = "transformers-4.36.2.tar.gz", hash = "sha256:d8068e897e47793281501e547d2bbdfc5b8556409c2cb6c3d9e2ca77d4c0b4ec"},
]

[package.dependencies]
filelock = "*"
huggingface-hub = ">=0.19.3,<1.0"
numpy = ">=1.17"
packaging = ">=20.0"
pyyaml = ">=5.1"
regex = "!=2019.12.17"
requests = "*"
safetensors = ">=0.3.1"
tokenizers = ">=0.14,<0.19"
tqdm = ">=4.27"

[package.extras]
accelerate = ["accelerate (>=0.21.0)"]
agents = ["Pillow (>=10.0.1,<=15.0)", "accelerate (>=0.21.0)", "datasets (!=2.5.0)", "diffusers", "opencv-python", "sentencepiece (>=0.1.91,!=0.1.92)", "torch (>=1.10,!=1.12.0)"]
all = ["Pillow (>=10.0.1,<=15.0)", "accelerate (>=0.21.0)", "av (==9.2.0)", "codecarbon (==1.2.0)", "decord (==0.6.0)", "flax (>=0.4.1,<=0.7.0)", "jax (>=0.4.1,<=0.4.13)", "jaxlib (>=0.4.1,<=0.4.13)", "kenlm", "keras-nlp (>=0.3.1)", "librosa", "onnxconverter-common", "optax (>=0.0.8,<=0.1.4)", "optuna", "phonemizer", "protobuf", "pyctcdecode (>=0.4.0)", "ray[tune] (>=2.7.0)", "sentencepiece (>=0.1.91,!=0.1.92)", "sigopt", "tensorflow (>=2.6,<2.16)", "tensorflow-text (<2.16)", "tf2onnx", "timm", "tokenizers (>=0.14,<0.19)", "torch (>=1.10,!=1.12.0)", "torchaudio", "torchvision"]
audio = ["kenlm", "librosa", "phonemizer", "pyctcdecode (>=0.4.0)"]
codecarbon = ["codecarbon (==1.2.0)"]
deepspeed = ["accelerate (>=0.21.0)", "deepspeed (>=0.9.3)"]
deepspeed-testing = ["GitPython (<3.1.19)", "accelerate (>=0.21.0)", "beautifulsoup4", "cookiecutter (==1.7.3)", "datasets (!=2.5.0)", "deepspeed (>=0.9.3)", "dill (<0.3.5)", "evaluate (>=0.2.0)", "faiss-cpu", "hf-doc-builder (>=0.3.0)", "nltk", "optuna", "parameterized", "protobuf", "psutil", "pydantic (<2)", "pytest (>=7.2.0)", "pytest-timeout", "pytest-xdist", "rjieba", "rouge-score (!=0.0.7,!=0.0.8,!=0.1,!=0.1.1)", "ruff (==0.1.5)", "sacrebleu (>=1.4.12,<2.0.0)", "sacremoses", "sentencepiece (>=0.1.91,!=0.1.92)", "tensorboard", "timeout-decorator"]
dev = ["GitPython (<3.1.19)", "Pillow (>=10.0.1,<=15.0)", "accelerate (>=0.21.0)", "av (==9.2.0)", "beautifulsoup4", "codecarbon (==1.2.0)", "cookiecutter (==1.7.3)", "datasets (!=2.5.0)", "decord (==0.6.0)", "dill (<0.3.5)", "evaluate (>=0.2.0)", "faiss-cpu", "flax (>=0.4.1,<=0.7.0)", "fugashi (>=1.0)", "hf-doc-builder", "hf-doc-builder (>=0.3.0)", "ipadic (>=1.0.0,<2.0)", "isort (>=5.5.4)", "jax (>=0.4.1,<=0.4.13)", "jaxlib (>=0.4.1,<=0.4.13)", "kenlm", "keras-nlp (>=0.3.1)", "librosa", "nltk", "onnxconverter-common", "optax (>=0.0.8,<=0.1.4)", "optuna", "parameterized", "phonemizer", "protobuf", "psutil", "pyctcdecode (>=0.4.0)", "pydantic (<2)", "pytest (>=7.2.0)", "pytest-timeout", "pytest-xdist", "ray[tune] (>=2.7.0)", "rhoknp (>=1.1.0,<1.3.1)", "rjieba", "rouge-score (!=0.0.7,!=0.0.8,!=0.1,!=0.1.1)", "ruff (==0.1.5)", "sacrebleu (>=1.4.12,<2.0.0)", "sacremoses", "scikit-learn", "sentencepiece (>=0.1.91,!=0.1.92)", "sigopt", "sudachidict-core (>=20220729)", "sudachipy (>=0.6.6)", "tensorboard", "tensorflow (>=2.6,<2.16)", "tensorflow-text (<2.16)", "tf2onnx", "timeout-decorator", "timm", "tokenizers (>=0.14,<0.19)", "torch (>=1.10,!=1.12.0)", "torchaudio", "torchvision", "unidic (>=1.0.2)", "unidic-lite (>=1.0.7)", "urllib3 (<2.0.0)"]
dev-tensorflow = ["GitPython (<3.1.19)", "Pillow (>=10.0.1,<=15.0)", "beautifulsoup4", "cookiecutter (==1.7.3)", "datasets (!=2.5.0)", "dill (<0.3.5)", "evaluate (>=0.2.0)", "faiss-cpu", "hf-doc-builder", "hf-doc-builder (>=0.3.0)", "isort (>=5.5.4)", "kenlm", "keras-nlp (>=0.3.1)", "librosa", "nltk", "onnxconverter-common", "onnxruntime (>=1.4.0)", "onnxruntime-tools (>=1.4.2)", "parameterized", "phonemizer", "protobuf", "psutil", "pyctcdecode (>=0.4.0)", "pydantic (<2)", "pytest (>=7.2.0)", "pytest-timeout", "pytest-xdist", "rjieba", "rouge-score (!=0.0.7,!=0.0.8,!=0.1,!=0.1.1)", "ruff (==0.1.5)", "sacrebleu (>=1.4.12,<2.0.0)", "sacremoses", "scikit-learn", "sentencepiece (>=0.1.91,!=0.1.92)", "tensorboard", "tensorflow (>=2.6,<2.16)", "tensorflow-text (<2.16)", "tf2onnx", "timeout-decorator", "tokenizers (>=0.14,<0.19)", "urllib3 (<2.0.0)"]
dev-torch = ["GitPython (<3.1.19)", "Pillow (>=10.0.1,<=15.0)", "accelerate (>=0.21.0)", "beautifulsoup4", "codecarbon (==1.2.0)", "cookiecutter (==1.7.3)", "datasets (!=2.5.0)", "dill (<0.3.5)", "evaluate (>=0.2.0)", "faiss-cpu", "fugashi (>=1.0)", "hf-doc-builder", "hf-doc-builder (>=0.3.0)", "ipadic (>=1.0.0,<2.0)", "isort (>=5.5.4)", "kenlm", "librosa", "nltk", "onnxruntime (>=1.4.0)", "onnxruntime-tools (>=1.4.2)", "optuna", "parameterized", "phonemizer", "protobuf", "psutil", "pyctcdecode (>=0.4.0)", "pydantic (<2)", "pytest (>=7.2.0)", "pytest-timeout", "pytest-xdist", "ray[tune] (>=2.7.0)", "rhoknp (>=1.1.0,<1.3.1)", "rjieba", "rouge-score (!=0.0.7,!=0.0.8,!=0.1,!=0.1.1)", "ruff (==0.1.5)", "sacrebleu (>=1.4.12,<2.0.0)", "sacremoses", "scikit-learn", "sentencepiece (>=0.1.91,!=0.1.92)", "sigopt", "sudachidict-core (>=20220729)", "sudachipy (>=0.6.6)", "tensorboard", "timeout-decorator", "timm", "tokenizers (>=0.14,<0.19)", "torch (>=1.10,!=1.12.0)", "torchaudio", "torchvision", "unidic (>=1.0.2)", "unidic-lite (>=1.0.7)", "urllib3 (<2.0.0)"]
docs = ["Pillow (>=10.0.1,<=15.0)", "accelerate (>=0.21.0)", "av (==9.2.0)", "codecarbon (==1.2.0)", "decord (==0.6.0)", "flax (>=0.4.1,<=0.7.0)", "hf-doc-builder", "jax (>=0.4.1,<=0.4.13)", "jaxlib (>=0.4.1,<=0.4.13)", "kenlm", "keras-nlp (>=0.3.1)", "librosa", "onnxconverter-common", "optax (>=0.0.8,<=0.1.4)", "optuna", "phonemizer", "protobuf", "pyctcdecode (>=0.4.0)", "ray[tune] (>=2.7.0)", "sentencepiece (>=0.1.91,!=0.1.92)", "sigopt", "tensorflow (>=2.6,<2.16)", "tensorflow-text (<2.16)", "tf2onnx", "timm", "tokenizers (>=0.14,<0.19)", "torch (>=1.10,!=1.12.0)", "torchaudio", "torchvision"]
docs-specific = ["hf-doc-builder"]
flax = ["flax (>=0.4.1,<=0.7.0)", "jax (>=0.4.1,<=0.4.13)", "jaxlib (>=0.4.1,<=0.4.13)", "optax (>=0.0.8,<=0.1.4)"]
flax-speech = ["kenlm", "librosa", "phonemizer", "pyctcdecode (>=0.4.0)"]
ftfy = ["ftfy"]
integrations = ["optuna", "ray[tune] (>=2.7.0)", "sigopt"]
ja = ["fugashi (>=1.0)", "ipadic (>=1.0.0,<2.0)", "rhoknp (>=1.1.0,<1.3.1)", "sudachidict-core (>=20220729)", "sudachipy (>=0.6.6)", "unidic (>=1.0.2)", "unidic-lite (>=1.0.7)"]
modelcreation = ["cookiecutter (==1.7.3)"]
natten = ["natten (>=0.14.6)"]
onnx = ["onnxconverter-common", "onnxruntime (>=1.4.0)", "onnxruntime-tools (>=1.4.2)", "tf2onnx"]
onnxruntime = ["onnxruntime (>=1.4.0)", "onnxruntime-tools (>=1.4.2)"]
optuna = ["optuna"]
quality = ["GitPython (<3.1.19)", "datasets (!=2.5.0)", "hf-doc-builder (>=0.3.0)", "isort (>=5.5.4)", "ruff (==0.1.5)", "urllib3 (<2.0.0)"]
ray = ["ray[tune] (>=2.7.0)"]
retrieval = ["datasets (!=2.5.0)", "faiss-cpu"]
sagemaker = ["sagemaker (>=2.31.0)"]
sentencepiece = ["protobuf", "sentencepiece (>=0.1.91,!=0.1.92)"]
serving = ["fastapi", "pydantic (<2)", "starlette", "uvicorn"]
sigopt = ["sigopt"]
sklearn = ["scikit-learn"]
speech = ["kenlm", "librosa", "phonemizer", "pyctcdecode (>=0.4.0)", "torchaudio"]
testing = ["GitPython (<3.1.19)", "beautifulsoup4", "cookiecutter (==1.7.3)", "datasets (!=2.5.0)", "dill (<0.3.5)", "evaluate (>=0.2.0)", "faiss-cpu", "hf-doc-builder (>=0.3.0)", "nltk", "parameterized", "protobuf", "psutil", "pydantic (<2)", "pytest (>=7.2.0)", "pytest-timeout", "pytest-xdist", "rjieba", "rouge-score (!=0.0.7,!=0.0.8,!=0.1,!=0.1.1)", "ruff (==0.1.5)", "sacrebleu (>=1.4.12,<2.0.0)", "sacremoses", "tensorboard", "timeout-decorator"]
tf = ["keras-nlp (>=0.3.1)", "onnxconverter-common", "tensorflow (>=2.6,<2.16)", "tensorflow-text (<2.16)", "tf2onnx"]
tf-cpu = ["keras-nlp (>=0.3.1)", "onnxconverter-common", "tensorflow-cpu (>=2.6,<2.16)", "tensorflow-text (<2.16)", "tf2onnx"]
tf-speech = ["kenlm", "librosa", "phonemizer", "pyctcdecode (>=0.4.0)"]
timm = ["timm"]
tokenizers = ["tokenizers (>=0.14,<0.19)"]
torch = ["accelerate (>=0.21.0)", "torch (>=1.10,!=1.12.0)"]
torch-speech = ["kenlm", "librosa", "phonemizer", "pyctcdecode (>=0.4.0)", "torchaudio"]
torch-vision = ["Pillow (>=10.0.1,<=15.0)", "torchvision"]
torchhub = ["filelock", "huggingface-hub (>=0.19.3,<1.0)", "importlib-metadata", "numpy (>=1.17)", "packaging (>=20.0)", "protobuf", "regex (!=2019.12.17)", "requests", "sentencepiece (>=0.1.91,!=0.1.92)", "tokenizers (>=0.14,<0.19)", "torch (>=1.10,!=1.12.0)", "tqdm (>=4.27)"]
video = ["av (==9.2.0)", "decord (==0.6.0)"]
vision = ["Pillow (>=10.0.1,<=15.0)"]

[[package]]
name = "typer"
version = "0.7.0"
description = "Typer, build great CLIs. Easy to code. Based on Python type hints."
optional = false
python-versions = ">=3.6"
groups = ["main"]
files = [
    {file = "typer-0.7.0-py3-none-any.whl", hash = "sha256:b5e704f4e48ec263de1c0b3a2387cd405a13767d2f907f44c1a08cbad96f606d"},
    {file = "typer-0.7.0.tar.gz", hash = "sha256:ff797846578a9f2a201b53442aedeb543319466870fbe1c701eab66dd7681165"},
]

[package.dependencies]
click = ">=7.1.1,<9.0.0"

[package.extras]
all = ["colorama (>=0.4.3,<0.5.0)", "rich (>=10.11.0,<13.0.0)", "shellingham (>=1.3.0,<2.0.0)"]
dev = ["autoflake (>=1.3.1,<2.0.0)", "flake8 (>=3.8.3,<4.0.0)", "pre-commit (>=2.17.0,<3.0.0)"]
doc = ["cairosvg (>=2.5.2,<3.0.0)", "mdx-include (>=1.4.1,<2.0.0)", "mkdocs (>=1.1.2,<2.0.0)", "mkdocs-material (>=8.1.4,<9.0.0)", "pillow (>=9.3.0,<10.0.0)"]
test = ["black (>=22.3.0,<23.0.0)", "coverage (>=6.2,<7.0)", "isort (>=5.0.6,<6.0.0)", "mypy (==0.910)", "pytest (>=4.4.0,<8.0.0)", "pytest-cov (>=2.10.0,<5.0.0)", "pytest-sugar (>=0.9.4,<0.10.0)", "pytest-xdist (>=1.32.0,<4.0.0)", "rich (>=10.11.0,<13.0.0)", "shellingham (>=1.3.0,<2.0.0)"]

[[package]]
name = "typing-extensions"
version = "4.5.0"
description = "Backported and Experimental Type Hints for Python 3.7+"
optional = false
python-versions = ">=3.7"
groups = ["main", "dev"]
files = [
    {file = "typing_extensions-4.5.0-py3-none-any.whl", hash = "sha256:fb33085c39dd998ac16d1431ebc293a8b3eedd00fd4a32de0ff79002c19511b4"},
    {file = "typing_extensions-4.5.0.tar.gz", hash = "sha256:5cb5f4a79139d699607b3ef622a1dedafa84e115ab0024e0d9c044a9479ca7cb"},
]

[[package]]
name = "urllib3"
version = "1.26.14"
description = "HTTP library with thread-safe connection pooling, file post, and more."
optional = false
python-versions = ">=2.7, !=3.0.*, !=3.1.*, !=3.2.*, !=3.3.*, !=3.4.*, !=3.5.*"
groups = ["main"]
files = [
    {file = "urllib3-1.26.14-py2.py3-none-any.whl", hash = "sha256:75edcdc2f7d85b137124a6c3c9fc3933cdeaa12ecb9a6a959f22797a0feca7e1"},
    {file = "urllib3-1.26.14.tar.gz", hash = "sha256:076907bf8fd355cde77728471316625a4d2f7e713c125f51953bb5b3eecf4f72"},
]

[package.extras]
brotli = ["brotli (>=1.0.9) ; (os_name != \"nt\" or python_version >= \"3\") and platform_python_implementation == \"CPython\"", "brotlicffi (>=0.8.0) ; (os_name != \"nt\" or python_version >= \"3\") and platform_python_implementation != \"CPython\"", "brotlipy (>=0.6.0) ; os_name == \"nt\" and python_version < \"3\""]
secure = ["certifi", "cryptography (>=1.3.4)", "idna (>=2.0.0)", "ipaddress ; python_version == \"2.7\"", "pyOpenSSL (>=0.14)", "urllib3-secure-extra"]
socks = ["PySocks (>=1.5.6,!=1.5.7,<2.0)"]

[[package]]
name = "wasabi"
version = "1.1.1"
description = "A lightweight console printing and formatting toolkit"
optional = false
python-versions = ">=3.6"
groups = ["main"]
files = [
    {file = "wasabi-1.1.1-py3-none-any.whl", hash = "sha256:32e44649d99a64e08e40c1c96cddb69fad460bd0cc33802a53cab6714dfb73f8"},
    {file = "wasabi-1.1.1.tar.gz", hash = "sha256:f5ee7c609027811bd16e620f2fd7a7319466005848e41b051a62053ab8fd70d6"},
]

[package.dependencies]
colorama = {version = ">=0.4.6", markers = "sys_platform == \"win32\" and python_version >= \"3.7\""}

[[package]]
name = "werkzeug"
version = "3.0.1"
description = "The comprehensive WSGI web application library."
optional = false
python-versions = ">=3.8"
groups = ["main"]
files = [
    {file = "werkzeug-3.0.1-py3-none-any.whl", hash = "sha256:90a285dc0e42ad56b34e696398b8122ee4c681833fb35b8334a095d82c56da10"},
    {file = "werkzeug-3.0.1.tar.gz", hash = "sha256:507e811ecea72b18a404947aded4b3390e1db8f826b494d76550ef45bb3b1dcc"},
]

[package.dependencies]
MarkupSafe = ">=2.1.1"

[package.extras]
watchdog = ["watchdog (>=2.3)"]

[[package]]
name = "wheel"
version = "0.38.4"
description = "A built-package format for Python"
optional = false
python-versions = ">=3.7"
groups = ["main"]
files = [
    {file = "wheel-0.38.4-py3-none-any.whl", hash = "sha256:b60533f3f5d530e971d6737ca6d58681ee434818fab630c83a734bb10c083ce8"},
    {file = "wheel-0.38.4.tar.gz", hash = "sha256:965f5259b566725405b05e7cf774052044b1ed30119b5d586b2703aafe8719ac"},
]

[package.extras]
test = ["pytest (>=3.0.0)"]

[[package]]
name = "win32-setctime"
version = "1.1.0"
description = "A small Python utility to set file creation time on Windows"
optional = false
python-versions = ">=3.5"
groups = ["main"]
markers = "sys_platform == \"win32\""
files = [
    {file = "win32_setctime-1.1.0-py3-none-any.whl", hash = "sha256:231db239e959c2fe7eb1d7dc129f11172354f98361c4fa2d6d2d7e278baa8aad"},
    {file = "win32_setctime-1.1.0.tar.gz", hash = "sha256:15cf5750465118d6929ae4de4eb46e8edae9a5634350c01ba582df868e932cb2"},
]

[package.extras]
dev = ["black (>=19.3b0) ; python_version >= \"3.6\"", "pytest (>=4.6.2)"]

[[package]]
name = "wrapt"
version = "1.14.1"
description = "Module for decorators, wrappers and monkey patching."
optional = false
python-versions = "!=3.0.*,!=3.1.*,!=3.2.*,!=3.3.*,!=3.4.*,>=2.7"
groups = ["main"]
files = [
    {file = "wrapt-1.14.1-cp27-cp27m-macosx_10_9_x86_64.whl", hash = "sha256:1b376b3f4896e7930f1f772ac4b064ac12598d1c38d04907e696cc4d794b43d3"},
    {file = "wrapt-1.14.1-cp27-cp27m-manylinux1_i686.whl", hash = "sha256:903500616422a40a98a5a3c4ff4ed9d0066f3b4c951fa286018ecdf0750194ef"},
    {file = "wrapt-1.14.1-cp27-cp27m-manylinux1_x86_64.whl", hash = "sha256:5a9a0d155deafd9448baff28c08e150d9b24ff010e899311ddd63c45c2445e28"},
    {file = "wrapt-1.14.1-cp27-cp27m-manylinux2010_i686.whl", hash = "sha256:ddaea91abf8b0d13443f6dac52e89051a5063c7d014710dcb4d4abb2ff811a59"},
    {file = "wrapt-1.14.1-cp27-cp27m-manylinux2010_x86_64.whl", hash = "sha256:36f582d0c6bc99d5f39cd3ac2a9062e57f3cf606ade29a0a0d6b323462f4dd87"},
    {file = "wrapt-1.14.1-cp27-cp27mu-manylinux1_i686.whl", hash = "sha256:7ef58fb89674095bfc57c4069e95d7a31cfdc0939e2a579882ac7d55aadfd2a1"},
    {file = "wrapt-1.14.1-cp27-cp27mu-manylinux1_x86_64.whl", hash = "sha256:e2f83e18fe2f4c9e7db597e988f72712c0c3676d337d8b101f6758107c42425b"},
    {file = "wrapt-1.14.1-cp27-cp27mu-manylinux2010_i686.whl", hash = "sha256:ee2b1b1769f6707a8a445162ea16dddf74285c3964f605877a20e38545c3c462"},
    {file = "wrapt-1.14.1-cp27-cp27mu-manylinux2010_x86_64.whl", hash = "sha256:833b58d5d0b7e5b9832869f039203389ac7cbf01765639c7309fd50ef619e0b1"},
    {file = "wrapt-1.14.1-cp310-cp310-macosx_10_9_x86_64.whl", hash = "sha256:80bb5c256f1415f747011dc3604b59bc1f91c6e7150bd7db03b19170ee06b320"},
    {file = "wrapt-1.14.1-cp310-cp310-macosx_11_0_arm64.whl", hash = "sha256:07f7a7d0f388028b2df1d916e94bbb40624c59b48ecc6cbc232546706fac74c2"},
    {file = "wrapt-1.14.1-cp310-cp310-manylinux_2_17_aarch64.manylinux2014_aarch64.whl", hash = "sha256:02b41b633c6261feff8ddd8d11c711df6842aba629fdd3da10249a53211a72c4"},
    {file = "wrapt-1.14.1-cp310-cp310-manylinux_2_5_i686.manylinux1_i686.manylinux_2_17_i686.manylinux2014_i686.whl", hash = "sha256:2fe803deacd09a233e4762a1adcea5db5d31e6be577a43352936179d14d90069"},
    {file = "wrapt-1.14.1-cp310-cp310-manylinux_2_5_x86_64.manylinux1_x86_64.manylinux_2_17_x86_64.manylinux2014_x86_64.whl", hash = "sha256:257fd78c513e0fb5cdbe058c27a0624c9884e735bbd131935fd49e9fe719d310"},
    {file = "wrapt-1.14.1-cp310-cp310-musllinux_1_1_aarch64.whl", hash = "sha256:4fcc4649dc762cddacd193e6b55bc02edca674067f5f98166d7713b193932b7f"},
    {file = "wrapt-1.14.1-cp310-cp310-musllinux_1_1_i686.whl", hash = "sha256:11871514607b15cfeb87c547a49bca19fde402f32e2b1c24a632506c0a756656"},
    {file = "wrapt-1.14.1-cp310-cp310-musllinux_1_1_x86_64.whl", hash = "sha256:8ad85f7f4e20964db4daadcab70b47ab05c7c1cf2a7c1e51087bfaa83831854c"},
    {file = "wrapt-1.14.1-cp310-cp310-win32.whl", hash = "sha256:a9a52172be0b5aae932bef82a79ec0a0ce87288c7d132946d645eba03f0ad8a8"},
    {file = "wrapt-1.14.1-cp310-cp310-win_amd64.whl", hash = "sha256:6d323e1554b3d22cfc03cd3243b5bb815a51f5249fdcbb86fda4bf62bab9e164"},
    {file = "wrapt-1.14.1-cp311-cp311-macosx_10_9_x86_64.whl", hash = "sha256:ecee4132c6cd2ce5308e21672015ddfed1ff975ad0ac8d27168ea82e71413f55"},
    {file = "wrapt-1.14.1-cp311-cp311-macosx_11_0_arm64.whl", hash = "sha256:2020f391008ef874c6d9e208b24f28e31bcb85ccff4f335f15a3251d222b92d9"},
    {file = "wrapt-1.14.1-cp311-cp311-manylinux_2_17_aarch64.manylinux2014_aarch64.whl", hash = "sha256:2feecf86e1f7a86517cab34ae6c2f081fd2d0dac860cb0c0ded96d799d20b335"},
    {file = "wrapt-1.14.1-cp311-cp311-manylinux_2_5_i686.manylinux1_i686.manylinux_2_17_i686.manylinux2014_i686.whl", hash = "sha256:240b1686f38ae665d1b15475966fe0472f78e71b1b4903c143a842659c8e4cb9"},
    {file = "wrapt-1.14.1-cp311-cp311-manylinux_2_5_x86_64.manylinux1_x86_64.manylinux_2_17_x86_64.manylinux2014_x86_64.whl", hash = "sha256:a9008dad07d71f68487c91e96579c8567c98ca4c3881b9b113bc7b33e9fd78b8"},
    {file = "wrapt-1.14.1-cp311-cp311-musllinux_1_1_aarch64.whl", hash = "sha256:6447e9f3ba72f8e2b985a1da758767698efa72723d5b59accefd716e9e8272bf"},
    {file = "wrapt-1.14.1-cp311-cp311-musllinux_1_1_i686.whl", hash = "sha256:acae32e13a4153809db37405f5eba5bac5fbe2e2ba61ab227926a22901051c0a"},
    {file = "wrapt-1.14.1-cp311-cp311-musllinux_1_1_x86_64.whl", hash = "sha256:49ef582b7a1152ae2766557f0550a9fcbf7bbd76f43fbdc94dd3bf07cc7168be"},
    {file = "wrapt-1.14.1-cp311-cp311-win32.whl", hash = "sha256:358fe87cc899c6bb0ddc185bf3dbfa4ba646f05b1b0b9b5a27c2cb92c2cea204"},
    {file = "wrapt-1.14.1-cp311-cp311-win_amd64.whl", hash = "sha256:26046cd03936ae745a502abf44dac702a5e6880b2b01c29aea8ddf3353b68224"},
    {file = "wrapt-1.14.1-cp35-cp35m-manylinux1_i686.whl", hash = "sha256:43ca3bbbe97af00f49efb06e352eae40434ca9d915906f77def219b88e85d907"},
    {file = "wrapt-1.14.1-cp35-cp35m-manylinux1_x86_64.whl", hash = "sha256:6b1a564e6cb69922c7fe3a678b9f9a3c54e72b469875aa8018f18b4d1dd1adf3"},
    {file = "wrapt-1.14.1-cp35-cp35m-manylinux2010_i686.whl", hash = "sha256:00b6d4ea20a906c0ca56d84f93065b398ab74b927a7a3dbd470f6fc503f95dc3"},
    {file = "wrapt-1.14.1-cp35-cp35m-manylinux2010_x86_64.whl", hash = "sha256:a85d2b46be66a71bedde836d9e41859879cc54a2a04fad1191eb50c2066f6e9d"},
    {file = "wrapt-1.14.1-cp35-cp35m-win32.whl", hash = "sha256:dbcda74c67263139358f4d188ae5faae95c30929281bc6866d00573783c422b7"},
    {file = "wrapt-1.14.1-cp35-cp35m-win_amd64.whl", hash = "sha256:b21bb4c09ffabfa0e85e3a6b623e19b80e7acd709b9f91452b8297ace2a8ab00"},
    {file = "wrapt-1.14.1-cp36-cp36m-macosx_10_9_x86_64.whl", hash = "sha256:9e0fd32e0148dd5dea6af5fee42beb949098564cc23211a88d799e434255a1f4"},
    {file = "wrapt-1.14.1-cp36-cp36m-manylinux_2_17_aarch64.manylinux2014_aarch64.whl", hash = "sha256:9736af4641846491aedb3c3f56b9bc5568d92b0692303b5a305301a95dfd38b1"},
    {file = "wrapt-1.14.1-cp36-cp36m-manylinux_2_5_i686.manylinux1_i686.manylinux_2_17_i686.manylinux2014_i686.whl", hash = "sha256:5b02d65b9ccf0ef6c34cba6cf5bf2aab1bb2f49c6090bafeecc9cd81ad4ea1c1"},
    {file = "wrapt-1.14.1-cp36-cp36m-manylinux_2_5_x86_64.manylinux1_x86_64.manylinux_2_17_x86_64.manylinux2014_x86_64.whl", hash = "sha256:21ac0156c4b089b330b7666db40feee30a5d52634cc4560e1905d6529a3897ff"},
    {file = "wrapt-1.14.1-cp36-cp36m-musllinux_1_1_aarch64.whl", hash = "sha256:9f3e6f9e05148ff90002b884fbc2a86bd303ae847e472f44ecc06c2cd2fcdb2d"},
    {file = "wrapt-1.14.1-cp36-cp36m-musllinux_1_1_i686.whl", hash = "sha256:6e743de5e9c3d1b7185870f480587b75b1cb604832e380d64f9504a0535912d1"},
    {file = "wrapt-1.14.1-cp36-cp36m-musllinux_1_1_x86_64.whl", hash = "sha256:d79d7d5dc8a32b7093e81e97dad755127ff77bcc899e845f41bf71747af0c569"},
    {file = "wrapt-1.14.1-cp36-cp36m-win32.whl", hash = "sha256:81b19725065dcb43df02b37e03278c011a09e49757287dca60c5aecdd5a0b8ed"},
    {file = "wrapt-1.14.1-cp36-cp36m-win_amd64.whl", hash = "sha256:b014c23646a467558be7da3d6b9fa409b2c567d2110599b7cf9a0c5992b3b471"},
    {file = "wrapt-1.14.1-cp37-cp37m-macosx_10_9_x86_64.whl", hash = "sha256:88bd7b6bd70a5b6803c1abf6bca012f7ed963e58c68d76ee20b9d751c74a3248"},
    {file = "wrapt-1.14.1-cp37-cp37m-manylinux_2_17_aarch64.manylinux2014_aarch64.whl", hash = "sha256:b5901a312f4d14c59918c221323068fad0540e34324925c8475263841dbdfe68"},
    {file = "wrapt-1.14.1-cp37-cp37m-manylinux_2_5_i686.manylinux1_i686.manylinux_2_17_i686.manylinux2014_i686.whl", hash = "sha256:d77c85fedff92cf788face9bfa3ebaa364448ebb1d765302e9af11bf449ca36d"},
    {file = "wrapt-1.14.1-cp37-cp37m-manylinux_2_5_x86_64.manylinux1_x86_64.manylinux_2_17_x86_64.manylinux2014_x86_64.whl", hash = "sha256:8d649d616e5c6a678b26d15ece345354f7c2286acd6db868e65fcc5ff7c24a77"},
    {file = "wrapt-1.14.1-cp37-cp37m-musllinux_1_1_aarch64.whl", hash = "sha256:7d2872609603cb35ca513d7404a94d6d608fc13211563571117046c9d2bcc3d7"},
    {file = "wrapt-1.14.1-cp37-cp37m-musllinux_1_1_i686.whl", hash = "sha256:ee6acae74a2b91865910eef5e7de37dc6895ad96fa23603d1d27ea69df545015"},
    {file = "wrapt-1.14.1-cp37-cp37m-musllinux_1_1_x86_64.whl", hash = "sha256:2b39d38039a1fdad98c87279b48bc5dce2c0ca0d73483b12cb72aa9609278e8a"},
    {file = "wrapt-1.14.1-cp37-cp37m-win32.whl", hash = "sha256:60db23fa423575eeb65ea430cee741acb7c26a1365d103f7b0f6ec412b893853"},
    {file = "wrapt-1.14.1-cp37-cp37m-win_amd64.whl", hash = "sha256:709fe01086a55cf79d20f741f39325018f4df051ef39fe921b1ebe780a66184c"},
    {file = "wrapt-1.14.1-cp38-cp38-macosx_10_9_x86_64.whl", hash = "sha256:8c0ce1e99116d5ab21355d8ebe53d9460366704ea38ae4d9f6933188f327b456"},
    {file = "wrapt-1.14.1-cp38-cp38-macosx_11_0_arm64.whl", hash = "sha256:e3fb1677c720409d5f671e39bac6c9e0e422584e5f518bfd50aa4cbbea02433f"},
    {file = "wrapt-1.14.1-cp38-cp38-manylinux_2_17_aarch64.manylinux2014_aarch64.whl", hash = "sha256:642c2e7a804fcf18c222e1060df25fc210b9c58db7c91416fb055897fc27e8cc"},
    {file = "wrapt-1.14.1-cp38-cp38-manylinux_2_5_i686.manylinux1_i686.manylinux_2_17_i686.manylinux2014_i686.whl", hash = "sha256:7b7c050ae976e286906dd3f26009e117eb000fb2cf3533398c5ad9ccc86867b1"},
    {file = "wrapt-1.14.1-cp38-cp38-manylinux_2_5_x86_64.manylinux1_x86_64.manylinux_2_17_x86_64.manylinux2014_x86_64.whl", hash = "sha256:ef3f72c9666bba2bab70d2a8b79f2c6d2c1a42a7f7e2b0ec83bb2f9e383950af"},
    {file = "wrapt-1.14.1-cp38-cp38-musllinux_1_1_aarch64.whl", hash = "sha256:01c205616a89d09827986bc4e859bcabd64f5a0662a7fe95e0d359424e0e071b"},
    {file = "wrapt-1.14.1-cp38-cp38-musllinux_1_1_i686.whl", hash = "sha256:5a0f54ce2c092aaf439813735584b9537cad479575a09892b8352fea5e988dc0"},
    {file = "wrapt-1.14.1-cp38-cp38-musllinux_1_1_x86_64.whl", hash = "sha256:2cf71233a0ed05ccdabe209c606fe0bac7379fdcf687f39b944420d2a09fdb57"},
    {file = "wrapt-1.14.1-cp38-cp38-win32.whl", hash = "sha256:aa31fdcc33fef9eb2552cbcbfee7773d5a6792c137b359e82879c101e98584c5"},
    {file = "wrapt-1.14.1-cp38-cp38-win_amd64.whl", hash = "sha256:d1967f46ea8f2db647c786e78d8cc7e4313dbd1b0aca360592d8027b8508e24d"},
    {file = "wrapt-1.14.1-cp39-cp39-macosx_10_9_x86_64.whl", hash = "sha256:3232822c7d98d23895ccc443bbdf57c7412c5a65996c30442ebe6ed3df335383"},
    {file = "wrapt-1.14.1-cp39-cp39-macosx_11_0_arm64.whl", hash = "sha256:988635d122aaf2bdcef9e795435662bcd65b02f4f4c1ae37fbee7401c440b3a7"},
    {file = "wrapt-1.14.1-cp39-cp39-manylinux_2_17_aarch64.manylinux2014_aarch64.whl", hash = "sha256:9cca3c2cdadb362116235fdbd411735de4328c61425b0aa9f872fd76d02c4e86"},
    {file = "wrapt-1.14.1-cp39-cp39-manylinux_2_5_i686.manylinux1_i686.manylinux_2_17_i686.manylinux2014_i686.whl", hash = "sha256:d52a25136894c63de15a35bc0bdc5adb4b0e173b9c0d07a2be9d3ca64a332735"},
    {file = "wrapt-1.14.1-cp39-cp39-manylinux_2_5_x86_64.manylinux1_x86_64.manylinux_2_17_x86_64.manylinux2014_x86_64.whl", hash = "sha256:40e7bc81c9e2b2734ea4bc1aceb8a8f0ceaac7c5299bc5d69e37c44d9081d43b"},
    {file = "wrapt-1.14.1-cp39-cp39-musllinux_1_1_aarch64.whl", hash = "sha256:b9b7a708dd92306328117d8c4b62e2194d00c365f18eff11a9b53c6f923b01e3"},
    {file = "wrapt-1.14.1-cp39-cp39-musllinux_1_1_i686.whl", hash = "sha256:6a9a25751acb379b466ff6be78a315e2b439d4c94c1e99cb7266d40a537995d3"},
    {file = "wrapt-1.14.1-cp39-cp39-musllinux_1_1_x86_64.whl", hash = "sha256:34aa51c45f28ba7f12accd624225e2b1e5a3a45206aa191f6f9aac931d9d56fe"},
    {file = "wrapt-1.14.1-cp39-cp39-win32.whl", hash = "sha256:dee0ce50c6a2dd9056c20db781e9c1cfd33e77d2d569f5d1d9321c641bb903d5"},
    {file = "wrapt-1.14.1-cp39-cp39-win_amd64.whl", hash = "sha256:dee60e1de1898bde3b238f18340eec6148986da0455d8ba7848d50470a7a32fb"},
    {file = "wrapt-1.14.1.tar.gz", hash = "sha256:380a85cf89e0e69b7cfbe2ea9f765f004ff419f34194018a6827ac0e3edfed4d"},
]

[metadata]
lock-version = "2.1"
python-versions = "~3.10.12"
content-hash = "3c11dd23ec1b6efb3589b7a80998362d6daaf7a196be93a59e3e1ec55e1375a1"
