# Supplementary material for: Digits-In-Noise Hearing Test Using Text-to-Speech and Automatic Speech Recognition: Proof-of-Concept Study
Source: Trends Hear. 2025 Oct 1;29:23312165251367625. doi: 10.1177/23312165251367625 (PMC12489207; doi:10.1177/23312165251367625)
Supplement: sj-zip-3-tia-10.1177_23312165251367625 - Supplemental material for Digits-In-Noise Hearing Test Using Text-to-Speech and Automatic Speech Recognition: Proof-of-Concept Study [file sj-zip-3-tia-10.1177_23312165251367625.zip › TTS-ASR-DIN-main/main.py]

"""Main entry point of the program."""

import os
import sys

from colorama import Fore
from loguru import logger

from util import get_test_manager, play_stimuli, read_conf

logger.remove(0)
logger.add(sys.stderr, level="INFO")


def preparation() -> tuple[str, str, str]:
    """Prepare the test and logging system.

    Returns:
        tuple(str,str,str): save location of logs and audio recording. test number for logging. type of response capturing
    """
    participant_id = input(Fore.GREEN + "Enter The ID: ")
    test_number = input(Fore.GREEN + "Enter test number: ")
    response_capturing_mode = input(Fore.GREEN + "Enter test mode: ")

    save_dir = f"records/{participant_id}"
    os.makedirs(save_dir, exist_ok=True)
    os.makedirs(f"save_dir/{test_number}", exist_ok=True)

    logger.add(f"{save_dir}/{test_number}/out.log")
    logger.debug(f"\nParticipant ID: {participant_id}")
    input(Fore.RED + "Press enter to start the test ")
    return save_dir, test_number, response_capturing_mode


def read_configs(save_dir: str, test_number: str, response_capturing_mode: str) -> dict:
    """Read config.yaml and update the save location and response capturing mode based on user input.

    Args:
        save_dir (str): Where to save the logs and audio recording.
        test_number (str): Which Test is being performed.
        response_capturing_mode (str): How to capture participant's response.

    Returns:
        dict: Configurations.
    """
    configs = read_conf("config.yaml")
    configs["test"]["record_save_dir"] = f"{save_dir}/{test_number}"
    configs["response_capturing"] = response_capturing_mode
    logger.debug(f"Config file: {configs}")
    return configs


def main():
    """Code entry point."""
    save_dir, test_number, response_capturing_mode = preparation()

    configs = read_configs(save_dir, test_number, response_capturing_mode)

    manager = get_test_manager(configs)

    snr_db = manager.start_snr
    correct_count = incorrect_count = 0
    iteration = 1
    while not manager.hearing_test.stop_condition():
        print(Fore.RED + "Press Enter to play the next digits")
        input()
        question = manager.stimuli_generator.get_stimuli()
        print(Fore.YELLOW + "Listen to the numbers")
        logger.debug(f"{iteration} :The stimuli is: {question}")
        play_stimuli(manager.sound_generator, snr_db, question, manager.noise)

        transcribe = manager.get_response()

        matched = manager.stimuli_generator.check_answer(transcribe)
        logger.debug(f"Matched: {matched}")

        if matched:
            correct_count += 1
        else:
            incorrect_count += 1

        new_snr_db = manager.hearing_test.get_next_snr(
            correct_count, incorrect_count, snr_db
        )
        manager.hearing_test.update_variables(matched, snr_db)
        logger.debug(f"New SNR: {new_snr_db}")
        if new_snr_db != snr_db:
            snr_db = new_snr_db
            correct_count = incorrect_count = 0
        iteration += 1

    logger.debug(f"Final SRT: {manager.hearing_test.srt} \n")
    print(Fore.RED + "End of the test")


if __name__ == "__main__":
    main()
