# Supplementary material for: Digits-In-Noise Hearing Test Using Text-to-Speech and Automatic Speech Recognition: Proof-of-Concept Study
Source: Trends Hear. 2025 Oct 1;29:23312165251367625. doi: 10.1177/23312165251367625 (PMC12489207; doi:10.1177/23312165251367625)
Supplement: sj-zip-3-tia-10.1177_23312165251367625 - Supplemental material for Digits-In-Noise Hearing Test Using Text-to-Speech and Automatic Speech Recognition: Proof-of-Concept Study [file sj-zip-3-tia-10.1177_23312165251367625.zip › TTS-ASR-DIN-main/get_response/asr.py]

"""Run ASR and convert audio to text."""
import math
from abc import abstractmethod

import tensorflow as tf
from pydub import AudioSegment
from pydub.silence import detect_nonsilent
from speechbrain.pretrained import EncoderDecoderASR

from get_response.base import CaptureResponse


class ASR(CaptureResponse):
    """Interface for the ASR system."""

    def __init__(self) -> None:
        """Initialize the class."""
        self.file_path = ""

    @abstractmethod
    def _transcribe(self) -> str:
        """Get a wav file address and return the transcription of it.

        Returns:
            str: transcribe of the file.
        """
        ...

    @abstractmethod
    def get(self) -> str:
        """Transcribe the input file.

        Returns:
            str: File transcription.
        """
        ...


class SpeechBrainASR(ASR):
    """Use Attention and RNNLM trained on LibriSpeech to convert audio to text.

    url: https://huggingface.co/speechbrain/asr-crdnn-rnnlm-librispeech
    """

    def __init__(self, source: str, save_dir: str) -> None:
        """Initialize a SpeechBrain based asr model.

        Args:
            source (str): HuggingFace source of the model.
            save_dir (str): The location the model is save on the local machine.
        """
        super().__init__()
        self.asr_model = EncoderDecoderASR.from_hparams(
            source=source,
            savedir=save_dir,
        )

    def _transcribe(self, src: str) -> str:
        """Get a wav file address and return the transcription of it.

        Args:
            src (str): File address.

        Returns:
            str: transcribe of the file.
        """
        result = self.asr_model.transcribe_file(src)
        return result

    def get(self, src: str) -> str:
        """Transcribe the input file.

        Args:
            src (str): File address.

        Returns:
            str: File transcription.
        """
        return self._transcribe(src)


class SimpleASR(ASR):
    """Class for creating an digit recognizer ASR trained on Digit MNIST."""

    def __init__(self) -> None:
        """Initialize the class by loading HugginFace models."""
        super().__init__()
        self.asr_model = tf.keras.models.load_model(
            "/Users/user/Documents/Projects/PhD/Wordnet-Hearing-Test/models/asr/mnistASR/mnist.h5"
        )
        self.label = {
            0: "zero",
            1: "one",
            2: "two",
            3: "three",
            4: "four",
            5: "five",
            6: "six",
            7: "seven",
            8: "eight",
            9: "nine",
        }

    def _get_spectrogram(self, waveform: tf.Tensor) -> tf.Tensor:
        """Get spectrogram of the input waveform.

        Args:
            waveform (tf.Tensor): Input Audio.

        Returns:
            tf.Tensor: Spectrogram of the input audio.
        """
        # Convert the waveform to a spectrogram via a STFT.
        spectrogram = tf.signal.stft(waveform, frame_length=255, frame_step=128)
        # Obtain the magnitude of the STFT.
        spectrogram = tf.abs(spectrogram)
        # Add a `channels` dimension, so that the spectrogram can be used
        # as image-like input data with convolution layers (which expect
        # shape (`batch_size`, `height`, `width`, `channels`).
        spectrogram = spectrogram[..., tf.newaxis]
        return spectrogram

    def _read_file(self, src: str) -> tuple[tf.Tensor, tf.Tensor]:
        """Read the wav file and return the audio and sample rate.

        Args:
            src (str): File address.

        Returns:
            tuple[tf.Tensor, tf.Tensor]: Audio and sample rate.
        """
        wav_file: tf.Tensor = tf.io.read_file(str(src))
        wav_file, sample_rate = tf.audio.decode_wav(wav_file, desired_channels=1)
        wav_file = tf.squeeze(wav_file, axis=-1)
        return wav_file, sample_rate

    def _get_features(self, wav_file: tf.Tensor) -> tf.Tensor:
        """Extract features from the input audio.

        Args:
            wav_file (tf.Tensor): Input audio.

        Returns:
            tf.Tensor: Extracted features.
        """
        if wav_file.shape[0] >= 44000:
            wav_file = tf.slice(wav_file, [0], [44000])
        else:
            paddings = tf.constant(
                [
                    [
                        0,
                        44000 - wav_file.shape[0],
                    ]
                ]
            )

            wav_file = tf.pad(wav_file, paddings, "CONSTANT")

        wav_file = self._get_spectrogram(wav_file)
        wav_file = wav_file[tf.newaxis, ...]
        return wav_file

    def _split_digits(
        self, wav_file: AudioSegment, tf_audio: tf.Tensor
    ) -> list[tf.Tensor]:
        """Split the audio file based on silence. Each chunk is a digit.

        Args:
            wav_file (AudioSegment): Wave file read by pydub.
            tf_audio (tf.Tensor): Wave file read by tensorflow.

        Returns:
            list[tf.Tensor]: List of start and end number showing the start and end of each chunk.
        """
        chunks = detect_nonsilent(wav_file, min_silence_len=100, silence_thresh=-50)
        audio_segment = []
        added_window = int(math.fabs(wav_file.frame_rate * 0.2))
        for start, end in chunks:
            start_pos = max(
                math.ceil(start / 1000 * wav_file.frame_rate) - added_window,
                0,
            )
            end_pos = min(
                math.ceil(end / 1000 * wav_file.frame_rate) + added_window,
                tf_audio.shape[0],
            )

            audio_segment.append(tf_audio[start_pos:end_pos])
        return audio_segment

    def _transcribe(self, src: str) -> str:
        """Get a wav file address and return the transcription of it.

        Args:
            src (str): File address.

        Returns:
            str: transcribe of the file.
        """
        wav_file, sample_rate = self._read_file(src)
        chunks = self._split_digits(AudioSegment.from_wav(src), wav_file)
        result_text = ""
        for digit in chunks:
            sample = self._get_features(digit)
            prediction = self.asr_model(sample)
            result = tf.nn.softmax(prediction[0])
            result_text = result_text + " " + self.label[tf.argmax(result).numpy()]
        return result_text.strip()

    def get(self, src: str) -> str:
        """Transcribe the input file.

        Args:
            src (str): File address.

        Returns:
            str: File transcription.
        """
        return self._transcribe(src)
