# Supplementary material for: Digits-In-Noise Hearing Test Using Text-to-Speech and Automatic Speech Recognition: Proof-of-Concept Study
Source: Trends Hear. 2025 Oct 1;29:23312165251367625. doi: 10.1177/23312165251367625 (PMC12489207; doi:10.1177/23312165251367625)
Supplement: sj-zip-3-tia-10.1177_23312165251367625 - Supplemental material for Digits-In-Noise Hearing Test Using Text-to-Speech and Automatic Speech Recognition: Proof-of-Concept Study [file sj-zip-3-tia-10.1177_23312165251367625.zip › TTS-ASR-DIN-main/get_response/cli.py]

"""Get respond form command line."""
from get_response.base import CaptureResponse
from colorama import Fore


class CLI(CaptureResponse):
    """Interface for the ASR system."""

    def get(self) -> str:
        """Get response from command line.

        Returns:
            str: File transcription.
        """
        return input(Fore.GREEN + "Enter your response: ")
