# Supplementary material for: Digits-In-Noise Hearing Test Using Text-to-Speech and Automatic Speech Recognition: Proof-of-Concept Study
Source: Trends Hear. 2025 Oct 1;29:23312165251367625. doi: 10.1177/23312165251367625 (PMC12489207; doi:10.1177/23312165251367625)
Supplement: sj-zip-3-tia-10.1177_23312165251367625 - Supplemental material for Digits-In-Noise Hearing Test Using Text-to-Speech and Automatic Speech Recognition: Proof-of-Concept Study [file sj-zip-3-tia-10.1177_23312165251367625.zip › TTS-ASR-DIN-main/get_response/base.py]

"""Base class for the response capturing system."""
from abc import ABC, abstractmethod


class CaptureResponse(ABC):
    """Interface for the ASR system."""

    @abstractmethod
    def get(self, *args, **kwargs) -> str:
        """Get a wav file address and return the transcription of it.

        Returns:
            str: transcribe of the file.
        """
        ...
