# Supplementary material for: Digits-In-Noise Hearing Test Using Text-to-Speech and Automatic Speech Recognition: Proof-of-Concept Study
Source: Trends Hear. 2025 Oct 1;29:23312165251367625. doi: 10.1177/23312165251367625 (PMC12489207; doi:10.1177/23312165251367625)
Supplement: sj-zip-3-tia-10.1177_23312165251367625 - Supplemental material for Digits-In-Noise Hearing Test Using Text-to-Speech and Automatic Speech Recognition: Proof-of-Concept Study [file sj-zip-3-tia-10.1177_23312165251367625.zip › TTS-ASR-DIN-main/tests/test_util.py]

# flake8: noqa
import pytest
from contextlib import nullcontext as does_not_raise
from util import read_conf


def test_read_conf_ok():
    conf = read_conf("tests/files/config.yaml")
    assert conf == {"Name": "test", "ID": [1, 2]}


def test_read_conf_no_file():
    with pytest.raises(FileNotFoundError):
        conf = read_conf("tests/files/config_no_file.yaml")
