# Supplementary material for: Digits-In-Noise Hearing Test Using Text-to-Speech and Automatic Speech Recognition: Proof-of-Concept Study
Source: Trends Hear. 2025 Oct 1;29:23312165251367625. doi: 10.1177/23312165251367625 (PMC12489207; doi:10.1177/23312165251367625)
Supplement: sj-zip-3-tia-10.1177_23312165251367625 - Supplemental material for Digits-In-Noise Hearing Test Using Text-to-Speech and Automatic Speech Recognition: Proof-of-Concept Study [file sj-zip-3-tia-10.1177_23312165251367625.zip › TTS-ASR-DIN-main/tests/test_HearingTest.py]

# flake8: noqa
import pytest
from contextlib import nullcontext as does_not_raise
from hearing_test.test_logic import DigitInNoise, STATUS


@pytest.fixture(scope="module")
def digit_in_noise_test() -> DigitInNoise:
    return DigitInNoise(
        correct_threshold=2,
        incorrect_threshold=1,
        step_size=[5, 3, 1],
        reversal_limit=10,
    )


class Test_DigitInNoise:
    def test_srt(self, digit_in_noise_test: DigitInNoise):
        digit_in_noise_test._important_snr = [1, 2]
        assert digit_in_noise_test.srt == 1.5

    @pytest.mark.parametrize(
        "input, expected",
        [
            (11, True),
            (9, False),
            (10, False),
            (0, False),
            (-1, False),
        ],
    )
    def test_stop_condition_valid_input(
        self, digit_in_noise_test: DigitInNoise, input, expected
    ):
        digit_in_noise_test._reversal_count = input
        assert digit_in_noise_test.stop_condition() == expected

    @pytest.mark.parametrize(
        "input, expected",
        [
            ("11", pytest.raises(TypeError)),
            (None, pytest.raises(TypeError)),
            (11, does_not_raise()),
        ],
    )
    def test_stop_condition_invalid_input(
        self, digit_in_noise_test: DigitInNoise, input, expected
    ):
        with expected:
            digit_in_noise_test._reversal_count = input
            assert digit_in_noise_test.stop_condition() is not None
