# Supplementary material for: Digits-In-Noise Hearing Test Using Text-to-Speech and Automatic Speech Recognition: Proof-of-Concept Study
Source: Trends Hear. 2025 Oct 1;29:23312165251367625. doi: 10.1177/23312165251367625 (PMC12489207; doi:10.1177/23312165251367625)
Supplement: sj-zip-3-tia-10.1177_23312165251367625 - Supplemental material for Digits-In-Noise Hearing Test Using Text-to-Speech and Automatic Speech Recognition: Proof-of-Concept Study [file sj-zip-3-tia-10.1177_23312165251367625.zip › TTS-ASR-DIN-main/vocalizer/__init__.py]

"""Module for the text-to-speech subsystem."""
