# Supplementary material for: Digits-In-Noise Hearing Test Using Text-to-Speech and Automatic Speech Recognition: Proof-of-Concept Study
Source: Trends Hear. 2025 Oct 1;29:23312165251367625. doi: 10.1177/23312165251367625 (PMC12489207; doi:10.1177/23312165251367625)
Supplement: sj-zip-3-tia-10.1177_23312165251367625 - Supplemental material for Digits-In-Noise Hearing Test Using Text-to-Speech and Automatic Speech Recognition: Proof-of-Concept Study [file sj-zip-3-tia-10.1177_23312165251367625.zip › TTS-ASR-DIN-main/vocalizer/utils.py]

"""Hold common functions used in TTS."""

import numpy as np
import sounddevice as sd


def play_sound(wave: np.ndarray, fs: int = 44100) -> None:
    """Get an array as input and convert it to  sound.

    Args:
        wave (np.ndarray): 1D input array representing a sound.
        fs (int): sample per second. Defaults to 44100.
    """
    sd.play(wave, fs)
    sd.wait()
